# Supplementary material for: Loss of TGR5-activating bile acids is associated with disease activity in inflammatory bowel disease
Source: Sci Rep. 2026 Jul 21;16:22812. doi: 10.1038/s41598-026-63156-0 (PMC13388663; doi:10.1038/s41598-026-63156-0)
Supplement: Supplementary file 5 — Supplementary Information 5. [file 41598_2026_63156_MOESM5_ESM.ods]

## Sheet: Overview
Supplementary Information
Depletion of TGR5-activating Secondary Bile Acids Due to Deficient Gut Microbiome Pathways in IBD
Johannes Stallhofer1*, Julia Leonhardt2*, Juliane Semmler1, Sophie Neugebauer3, Michael Kiehntopf3, Wiebke Löhden5, Lea Homeister5, Martin Ungelenk4, Christian Hübner4, Arndt Steube1, Silvio Waschina5*, Andreas Stallmach1*
1 Department of Internal Medicine IV, Jena University Hospital, Jena, Germany
2 Department of Anesthesiology and Intensive Care Medicine, Jena University Hospital, Jena, Germany
3 Institute of Clinical Chemistry and Laboratory Diagnostics, Centralized Diagnostic Laboratory Services, Jena University Hospital, Jena, Germany
4 Institute of Human Genetics, Jena University Hospital, Jena, Germany
5 Institute of Human Nutrition and Food Science, Kiel University, Kiel, Germany
Table	Short description
S1	Bile acid transforming hydroxysteroid dehydrogenase (HSDH) enzymes analyzed in this study.
S2	Bile acids quantified in this study with summary of measured concentrations.
S3	Gut microbial species predicted to be possess the pathway for bile acid deconjugation.
S4	Gut microbial species predicted to be possess the pathway for bile acid 7alpha/7beta-dehydroxylation.
S5	Gut microbial species predicted to be possess the enzyme EC 1.1.1.159 (7α-HSDH).

## Sheet: S1
Table S1
Bile acid transforming hydroxysteroid dehydrogenase (HSDH) enzymes analyzed in this study.
C position in bile acid	α transformation	β transformation
3	EC 1.1.1.52 (3α-HSDH)	EC 1.1.1.391 (3β-HSDH)
7	EC 1.1.1.159 (7α-HSDH)	EC 1.1.1.201 (12β-HSDH)
12	EC 1.1.1.176 (12α-HSDH)	EC 1.1.1.238 (12β-HSDH)

## Sheet: S2
Table S2
Summary of bile acid concentration measures in plasma and stool sample. Median values, interquartile ranges (IQR), fold changes, and p values (Wilcoxon rank sum exact test) were calculated with values, where measurements below the LOD are imputed with a fixed value of 0.05 µM.
Columns marked with (*) are summaries of measured bile acid concentration in the format “<median> (<IQR>; <nLLOD>/<ntotal>)”. Where “<nLLOD>” refers to the number of measurements below the LOD. “<ntotal>” refers to the number of total measurements.
p values are FDR-adjusted. The column “Omit” states if the respective bile acid was omitted from statistics (fold changes and p values), due to too many values below the LOD of 0.05 µM (i.e. bile acids that had more than 2/3 values below the LOD in all three diagnosis groups: Controls, CD, UC).
Values for TGR5 activation potency are taken from Leonhardt et al. (2021, https://doi.org/10.1016/j.jcmgh.2021.01.011). Values for bile acids are given in µmol/L.
Abbreviations: CA, cholic acid; CDCA, chenodeoxycholic acid; DCA, deoxycholic acid; GCA, glycocholic acid; GCDCA, glycochenodeoxycholic acid; GDCA, glycodeoxycholic acid; GLCA, glycolithocholic acid; GUDCA, glycoursodeoxycholic acid; LCA, lithocholic acid; TCA, taurocholic acid; TDCA, taurodeoxycholic acid; TCDCA, taurochenodeoxycholic acid; TLCA, taurolithocholic acid; TUDCA, tauroursodeoxycholi…
							Crohn’s disease								Ulcerative colitis
Sample source	Bile acid	Primary/Secondary BA	TGR5 potency (Pb)	Omit	Controls (*)		active (*)	remission (*)	overall (*)	log2FC (active vs. remission)	padj (active vs. remission)	CD.log2FC (CD vs. controls)	CD.p (CD vs. controls)		active (*)	remission (*)	overall (*)	log2FC (active vs. remission)	padj (active vs. remission)	log2FC (UC vs. controls)	padj (UC vs. controls)
plasma	CA	primary	1	FALSE	0.11 (0.05-0.19; 6/21)		0.07 (0.05-0.19; 7/19)	0.14 (0.05-0.30; 3/13)	0.07 (0.05-0.26; 10/32)	-1.13	0.617	-0.65	0.9663		0.06 (0.05-0.12; 7/19)	0.05 (0.05-0.18; 6/8)	0.06 (0.05-0.12; 13/27)	0.22	0.4426	-0.98	0.2962
plasma	CDCA	primary	8.4	FALSE	0.17 (0.06-0.29; 3/21)		0.15 (0.05-0.70; 6/19)	0.32 (0.19-1.66; 0/13)	0.24 (0.08-1.16; 6/32)	-1.08	0.4427	0.5	0.386		0.15 (0.06-0.42; 5/19)	0.10 (0.07-0.46; 2/8)	0.13 (0.06-0.42; 7/27)	0.64	1	-0.37	0.7838
plasma	GCA	primary	1.2	FALSE	0.27 (0.20-0.40; 0/21)		0.30 (0.17-0.65; 1/19)	0.37 (0.18-0.49; 0/13)	0.31 (0.17-0.56; 1/32)	-0.3	0.9142	0.22	0.9156		0.24 (0.18-1.07; 1/19)	0.47 (0.34-0.77; 0/8)	0.39 (0.18-1.07; 1/27)	-0.96	0.6505	0.55	0.675
plasma	GCDCA	primary	7	FALSE	1.18 (0.85-1.77; 0/21)		1.33 (0.78-1.92; 0/19)	1.92 (0.94-2.84; 0/13)	1.36 (0.84-2.58; 0/32)	-0.53	0.617	0.2	0.6841		1.03 (0.55-2.24; 0/19)	2.32 (1.53-3.18; 0/8)	1.77 (0.73-2.54; 0/27)	-1.17	0.2788	0.58	0.7838
plasma	TCA	primary	1.4	FALSE	0.05 (0.05-0.08; 12/21)		0.08 (0.05-0.12; 7/19)	0.05 (0.05-0.16; 7/13)	0.07 (0.05-0.13; 14/32)	0.62	0.9142	0.52	0.386		0.07 (0.05-0.12; 8/19)	0.07 (0.05-0.21; 3/8)	0.07 (0.05-0.13; 11/27)	0.03	0.6595	0.52	0.2962
plasma	TCDCA	primary	8.1	FALSE	0.17 (0.09-0.29; 2/21)		0.13 (0.09-0.19; 3/19)	0.15 (0.07-0.54; 3/13)	0.14 (0.08-0.24; 6/32)	-0.29	0.7131	-0.33	0.6941		0.10 (0.07-0.23; 1/19)	0.25 (0.13-0.61; 1/8)	0.12 (0.07-0.31; 2/27)	-1.27	0.2997	-0.52	0.7838
plasma	DCA	secondary	28	FALSE	0.35 (0.17-0.71; 2/21)		0.05 (0.05-0.16; 11/19)	0.15 (0.05-0.47; 4/13)	0.08 (0.05-0.22; 15/32)	-1.62	0.4427	-2.13	0.0028		0.05 (0.05-0.07; 13/19)	0.14 (0.08-0.22; 1/8)	0.05 (0.05-0.14; 14/27)	-1.48	0.0756	-2.8	0.0004
plasma	GDCA	secondary	18.1	FALSE	0.47 (0.28-0.71; 1/21)		0.05 (0.05-0.15; 11/19)	0.20 (0.07-0.37; 3/13)	0.09 (0.05-0.35; 14/32)	-2.03	0.3695	-2.4	0.0026		0.05 (0.05-0.19; 9/19)	0.39 (0.21-0.66; 0/8)	0.11 (0.05-0.26; 9/27)	-2.88	0.0268	-2.09	0.0014
plasma	GLCA	secondary	180.6	FALSE	0.07 (0.05-0.08; 9/21)		0.05 (0.05-0.05; 18/19)	0.05 (0.05-0.05; 10/13)	0.05 (0.05-0.05; 28/32)	0	0.617	-0.43	0.0033		0.05 (0.05-0.05; 18/19)	0.05 (0.05-0.06; 5/8)	0.05 (0.05-0.05; 23/27)	0	0.1646	-0.43	0.0053
plasma	GUDCA	secondary	1.2	FALSE	0.07 (0.05-0.11; 6/21)		0.06 (0.05-0.14; 9/19)	0.17 (0.12-0.27; 1/13)	0.12 (0.05-0.21; 10/32)	-1.52	0.2797	0.78	0.2411		0.05 (0.05-0.13; 8/19)	0.21 (0.10-1.40; 0/8)	0.08 (0.05-0.17; 8/27)	-1.98	0.0295	0.24	0.4251
plasma	LCA	secondary	28	FALSE	0.05 (0.05-0.06; 12/21)		0.05 (0.05-0.05; 18/19)	0.05 (0.05-0.05; 12/13)	0.05 (0.05-0.05; 30/32)	0	0.9142	0	0.0089		0.05 (0.05-0.05; 19/19)	0.05 (0.05-0.05; 6/8)	0.05 (0.05-0.05; 25/27)	0	0.2788	0	0.0105
plasma	TDCA	secondary	23.3	FALSE	0.11 (0.06-0.15; 2/21)		0.05 (0.05-0.05; 13/19)	0.05 (0.05-0.11; 8/13)	0.05 (0.05-0.08; 21/32)	0	0.7684	-1.19	0.0026		0.05 (0.05-0.06; 13/19)	0.09 (0.05-0.14; 2/8)	0.05 (0.05-0.09; 15/27)	-0.85	0.0946	-1.19	0.0053
plasma	TLCA	secondary	243.5	TRUE	0.05 (0.05-0.05; 20/21)		0.05 (0.05-0.05; 19/19)	0.05 (0.05-0.05; 13/13)	0.05 (0.05-0.05; 32/32)						0.05 (0.05-0.05; 19/19)	0.05 (0.05-0.05; 7/8)	0.05 (0.05-0.05; 26/27)
plasma	TUDCA	secondary	1.8	TRUE	0.05 (0.05-0.05; 21/21)		0.05 (0.05-0.05; 19/19)	0.05 (0.05-0.05; 13/13)	0.05 (0.05-0.05; 32/32)						0.05 (0.05-0.05; 17/19)	0.05 (0.05-0.06; 6/8)	0.05 (0.05-0.05; 23/27)
plasma	UDCA	secondary	1.9	TRUE	0.05 (0.05-0.05; 21/21)		0.05 (0.05-0.05; 19/19)	0.05 (0.05-0.05; 13/13)	0.05 (0.05-0.05; 32/32)						0.05 (0.05-0.05; 19/19)	0.05 (0.05-0.05; 8/8)	0.05 (0.05-0.05; 27/27)
stool	CA	primary	1	FALSE	1.05 (0.34-2.29; 0/21)		44.10 (2.22-61.70; 0/20)	2.07 (0.75-16.80; 1/13)	10.00 (1.12-57.60; 1/33)	4.41	0.3314	3.25	0.0049		7.68 (2.00-73.80; 1/20)	1.93 (0.89-45.70; 0/8)	5.79 (1.29-54.15; 1/28)	1.99	0.3154	2.46	0.0065
stool	CDCA	primary	8.4	FALSE	0.85 (0.29-2.13; 1/21)		17.70 (0.95-36.23; 0/20)	3.84 (0.34-23.70; 1/13)	7.17 (0.46-32.70; 1/33)	2.2	0.3314	3.07	0.0049		7.23 (1.21-32.60; 0/20)	1.00 (0.57-10.20; 1/8)	2.04 (0.64-27.48; 1/28)	2.86	0.1887	1.25	0.0139
stool	GCA	primary	1.2	FALSE	0.05 (0.05-0.05; 15/21)		0.19 (0.06-0.46; 4/20)	0.06 (0.05-0.10; 5/13)	0.07 (0.05-0.34; 9/33)	1.72	0.2649	0.51	0.001		0.13 (0.06-0.50; 3/20)	0.06 (0.05-0.09; 3/8)	0.09 (0.06-0.35; 6/28)	1.06	0.1824	0.82	0.0003
stool	GCDCA	primary	7	FALSE	0.06 (0.05-0.06; 8/21)		0.10 (0.06-0.17; 4/20)	0.07 (0.06-0.10; 3/13)	0.08 (0.06-0.14; 7/33)	0.53	0.3314	0.3	0.0016		0.10 (0.06-0.22; 5/20)	0.07 (0.06-0.07; 1/8)	0.08 (0.06-0.13; 6/28)	0.6	0.1827	0.33	0.0023
stool	TCA	primary	1.4	FALSE	0.05 (0.05-0.05; 20/21)		0.29 (0.05-1.12; 8/20)	0.05 (0.05-0.15; 9/13)	0.05 (0.05-0.57; 17/33)	2.52	0.2105	0	0.001		0.24 (0.10-5.01; 5/20)	0.07 (0.05-0.10; 4/8)	0.13 (0.05-0.98; 9/28)	1.81	0.1393	1.42	0
stool	TCDCA	primary	8.1	FALSE	0.05 (0.05-0.05; 21/21)		0.05 (0.05-0.11; 12/20)	0.05 (0.05-0.05; 10/13)	0.05 (0.05-0.11; 22/33)	0	0.4081	0	0.0061		0.05 (0.05-0.63; 12/20)	0.05 (0.05-0.05; 8/8)	0.05 (0.05-0.12; 20/28)	0	0.1824	0	0.0155
stool	DCA	secondary	28	FALSE	24.80 (13.60-40.00; 0/21)		13.39 (0.05-36.90; 7/20)	19.90 (18.50-29.50; 1/13)	19.90 (0.52-36.40; 8/33)	-0.57	0.3626	-0.32	0.1744		3.25 (0.08-22.93; 5/20)	19.40 (14.95-25.95; 0/8)	13.00 (0.19-25.85; 5/28)	-2.58	0.1827	-0.93	0.0155
stool	GDCA	secondary	18.1	FALSE	0.06 (0.06-0.07; 4/21)		0.06 (0.05-0.09; 10/20)	0.07 (0.05-0.08; 4/13)	0.07 (0.05-0.09; 14/33)	-0.23	0.7963	0.1	0.8412		0.06 (0.05-0.08; 6/20)	0.07 (0.06-0.08; 2/8)	0.07 (0.05-0.08; 8/28)	-0.1	0.7891	0.08	0.5686
stool	GLCA	secondary	180.6	TRUE	0.05 (0.05-0.05; 21/21)		0.05 (0.05-0.05; 20/20)	0.05 (0.05-0.07; 9/13)	0.05 (0.05-0.05; 29/33)						0.05 (0.05-0.05; 18/20)	0.05 (0.05-0.05; 7/8)	0.05 (0.05-0.05; 25/28)
stool	GUDCA	secondary	1.2	TRUE	0.05 (0.05-0.05; 20/21)		0.05 (0.05-0.05; 17/20)	0.05 (0.05-0.05; 12/13)	0.05 (0.05-0.05; 29/33)						0.05 (0.05-0.05; 15/20)	0.05 (0.05-0.05; 7/8)	0.05 (0.05-0.05; 22/28)
stool	LCA	secondary	28	FALSE	13.30 (9.48-28.00; 0/21)		0.91 (0.21-8.51; 0/20)	24.16 (5.25-32.40; 0/13)	5.25 (0.23-17.66; 0/33)	-4.72	0.1971	-1.34	0.0234		1.66 (0.67-6.46; 0/20)	11.21 (4.30-15.65; 0/8)	3.58 (0.87-12.90; 0/28)	-2.76	0.1824	-1.9	0.0023
stool	TDCA	secondary	23.3	TRUE	0.05 (0.05-0.05; 19/21)		0.05 (0.05-0.08; 15/20)	0.05 (0.05-0.05; 12/13)	0.05 (0.05-0.05; 27/33)						0.05 (0.05-0.05; 16/20)	0.05 (0.05-0.05; 7/8)	0.05 (0.05-0.05; 23/28)
stool	TLCA	secondary	243.5	TRUE	0.05 (0.05-0.05; 21/21)		0.05 (0.05-0.05; 20/20)	0.05 (0.05-0.05; 13/13)	0.05 (0.05-0.05; 33/33)						0.05 (0.05-0.05; 20/20)	0.05 (0.05-0.05; 8/8)	0.05 (0.05-0.05; 28/28)
stool	TUDCA	secondary	1.8	TRUE	0.05 (0.05-0.05; 21/21)		0.05 (0.05-0.05; 20/20)	0.05 (0.05-0.05; 12/13)	0.05 (0.05-0.05; 32/33)						0.05 (0.05-0.05; 16/20)	0.05 (0.05-0.05; 7/8)	0.05 (0.05-0.05; 23/28)
stool	UDCA	secondary	1.9	TRUE	0.05 (0.05-0.05; 21/21)		0.05 (0.05-0.05; 20/20)	0.05 (0.05-0.05; 13/13)	0.05 (0.05-0.05; 33/33)						0.05 (0.05-0.05; 20/20)	0.05 (0.05-0.05; 8/8)	0.05 (0.05-0.05; 28/28)

## Sheet: S3
Table S3
Gut microbial species predicted to be possess the pathway for bile acid deconjugation.
Column descriptions:
- ‘Species ID’ refers to the ID of the species-level reference genomes from the HRGMv2 genome collection (Ma & Kim et al. 2026, https://doi.org/10.1038/s41564-025-02206-1).
- 'median.control' and 'median.dis' is the median relative abundance [0-1] estimated from the metagenomic data in the control group and the disease (CD/UC) group.
- 'q25.control' and 'q25.dis' is the 25% quantile of the relative abundance [0-1] in the control group and the disease (CD/UC) group.
- 'q75.control' and 'q75.dis' is the 75% quantile of the relative abundance [0-1] in the control group and the disease (CD/UC) group.
- 'prev.control' and 'prev.dis' is the prevalence [0-1] of the respective species in the control group and the disease (CD/UC) group.
- 'padj' is the FDR-adjusted p value from the Wilcoxon rank sum test comparing the relative abundances in the control group vs the respective disease group.
- 'delta' is the difference between the median of the relative abundance in the disease group (‘median.dis’) minus the median of the relative abundance in the control group (‘median.control’).
- 'GTDB Classification' is the GTDB taxonomic classification of the respective species.
Diagnosis	Species ID	median.control	q25.control	q75.control	prev.control	median.dis	q25.dis	q75.dis	prev.dis	padj	delta	GTDB Classification
UC	HRGMv2_2087	0.0129611968386591	0.00857312854283677	0.0288338015934926	0.857142857142857	0	0	0.014155189346379	0.48	0.108304924428477	-0.0129611968386591	d__Bacteria;p__Firmicutes_A;c__Clostridia;o__Lachnospirales;f__Lachnospiraceae;g__Agathobacter;s__Agathobacter faecis
CD	HRGMv2_2087	0.0129611968386591	0.00857312854283677	0.0288338015934926	0.857142857142857	0.000209061112162964	0	0.00966090549243127	0.5625	0.00670621240322434	-0.0127521357264962	d__Bacteria;p__Firmicutes_A;c__Clostridia;o__Lachnospirales;f__Lachnospiraceae;g__Agathobacter;s__Agathobacter faecis
UC	HRGMv2_2063	0.00960681914766811	0.00404836359098594	0.0289546716045735	1	0	0	0.0291485347239918	0.48	0.295751534695885	-0.00960681914766811	d__Bacteria;p__Firmicutes_A;c__Clostridia;o__Lachnospirales;f__Lachnospiraceae;g__Agathobacter;s__Agathobacter rectalis
CD	HRGMv2_2063	0.00960681914766811	0.00404836359098594	0.0289546716045735	1	0.000285490351739517	0	0.00372835762807507	0.59375	0.00717976987467671	-0.00932132879592859	d__Bacteria;p__Firmicutes_A;c__Clostridia;o__Lachnospirales;f__Lachnospiraceae;g__Agathobacter;s__Agathobacter rectalis
UC	HRGMv2_0152	0.00568695464347501	0.00358610997534602	0.0130668713664463	0.952380952380952	0.000177845378869874	0	0.00793406814946349	0.52	0.123320439036125	-0.00550910926460513	d__Bacteria;p__Bacteroidota;c__Bacteroidia;o__Bacteroidales;f__Marinifilaceae;g__Odoribacter;s__Odoribacter splanchnicus
CD	HRGMv2_2038	0.00547635448051188	0.00237206302331821	0.018244640659624	0.952380952380952	0	0	0.00691631750988669	0.46875	0.0264586600326611	-0.00547635448051188	d__Bacteria;p__Firmicutes_A;c__Clostridia;o__Lachnospirales;f__Lachnospiraceae;g__Lachnospira;s__Lachnospira eligens_A
CD	HRGMv2_2074	0.00536122960108527	0.00124467133215886	0.0120874196071364	0.952380952380952	2.43462772552938e-05	0	0.00032822285151405	0.5	0.000754236013759628	-0.00533688332382998	d__Bacteria;p__Firmicutes_A;c__Clostridia;o__Lachnospirales;f__Lachnospiraceae;g__Acetatifactor;s__Acetatifactor sp900066565
UC	HRGMv2_2074	0.00536122960108527	0.00124467133215886	0.0120874196071364	0.952380952380952	3.21172731634525e-05	0	0.000687901255564891	0.52	0.000446830466729784	-0.00532911232792182	d__Bacteria;p__Firmicutes_A;c__Clostridia;o__Lachnospirales;f__Lachnospiraceae;g__Acetatifactor;s__Acetatifactor sp900066565
UC	HRGMv2_2038	0.00547635448051188	0.00237206302331821	0.018244640659624	0.952380952380952	0.00130523179061999	0	0.0147083750708529	0.64	0.26956217443014	-0.00417112268989189	d__Bacteria;p__Firmicutes_A;c__Clostridia;o__Lachnospirales;f__Lachnospiraceae;g__Lachnospira;s__Lachnospira eligens_A
CD	HRGMv2_2692	0.00414254147044131	0	0.0126316638763125	0.714285714285714	0	0	0	0.21875	0.00410652447638432	-0.00414254147044131	d__Bacteria;p__Firmicutes_A;c__Clostridia;o__Oscillospirales;f__Acutalibacteraceae;g__Ruminococcus_E;s__Ruminococcus_E bromii_B
UC	HRGMv2_2692	0.00414254147044131	0	0.0126316638763125	0.714285714285714	0	0	0	0.2	0.0499996003841311	-0.00414254147044131	d__Bacteria;p__Firmicutes_A;c__Clostridia;o__Oscillospirales;f__Acutalibacteraceae;g__Ruminococcus_E;s__Ruminococcus_E bromii_B
UC	HRGMv2_2663	0.00274541226263513	0.0006132853735968	0.00628530704159357	0.904761904761905	0	0	0.0024232422017524	0.32	0.0213213757971743	-0.00274541226263513	d__Bacteria;p__Firmicutes_A;c__Clostridia;o__Oscillospirales;f__Ruminococcaceae;g__Gemmiger;s__Gemmiger qucibialis
CD	HRGMv2_2663	0.00274541226263513	0.0006132853735968	0.00628530704159357	0.904761904761905	9.43347297212173e-05	0	0.000569835624410187	0.5625	0.00410652447638432	-0.00265107753291391	d__Bacteria;p__Firmicutes_A;c__Clostridia;o__Oscillospirales;f__Ruminococcaceae;g__Gemmiger;s__Gemmiger qucibialis
CD	HRGMv2_2061	0.00250594306559352	0	0.0213184306045391	0.619047619047619	0	0	0.00127188350246188	0.375	0.0994382415796291	-0.00250594306559352	d__Bacteria;p__Firmicutes_A;c__Clostridia;o__Lachnospirales;f__Lachnospiraceae;g__Lachnospira;s__Lachnospira rogosae_A
UC	HRGMv2_2061	0.00250594306559352	0	0.0213184306045391	0.619047619047619	0	0	0.00199919754994255	0.36	0.261387567637595	-0.00250594306559352	d__Bacteria;p__Firmicutes_A;c__Clostridia;o__Lachnospirales;f__Lachnospiraceae;g__Lachnospira;s__Lachnospira rogosae_A
CD	HRGMv2_0672	0.00243252547015466	0.000817917691379789	0.0141402372632873	0.80952380952381	0	0	0	0.21875	0.000706130363551964	-0.00243252547015466	d__Bacteria;p__Firmicutes_A;c__Clostridia_A;o__Christensenellales;f__CAG-74;g__UBA11524;s__UBA11524 sp000437595
UC	HRGMv2_0672	0.00243252547015466	0.000817917691379789	0.0141402372632873	0.80952380952381	0	0	0	0.12	2.73678951811271e-05	-0.00243252547015466	d__Bacteria;p__Firmicutes_A;c__Clostridia_A;o__Christensenellales;f__CAG-74;g__UBA11524;s__UBA11524 sp000437595
UC	HRGMv2_2041	0.00230814649038376	0.00147377267433882	0.00389480741781569	1	0	0	0.00323420432803978	0.44	0.0587155443259158	-0.00230814649038376	d__Bacteria;p__Firmicutes_A;c__Clostridia;o__Lachnospirales;f__Lachnospiraceae;g__Fusicatenibacter;s__Fusicatenibacter saccharivorans
UC	HRGMv2_0156	0.00310338109285865	0.00128757457938871	0.00898154634595369	1	0.000827470665993695	0	0.0211628676179289	0.6	0.714085697345951	-0.00227591042686495	d__Bacteria;p__Bacteroidota;c__Bacteroidia;o__Bacteroidales;f__Bacteroidaceae;g__Bacteroides;s__Bacteroides ovatus
UC	HRGMv2_2052	0.00202598160337481	0.000525706618010843	0.00409695170574692	1	0	0	0.000353205450547374	0.48	4.03344018557042e-05	-0.00202598160337481	d__Bacteria;p__Firmicutes_A;c__Clostridia;o__Lachnospirales;f__Lachnospiraceae;g__Roseburia;s__Roseburia hominis
UC	HRGMv2_0157	0.00319755313988729	0.00141130754462823	0.00850230877431689	0.952380952380952	0.0012454492170048	0	0.00464845044556388	0.56	0.338224207972845	-0.00195210392288249	d__Bacteria;p__Bacteroidota;c__Bacteroidia;o__Bacteroidales;f__Bacteroidaceae;g__Bacteroides;s__Bacteroides xylanisolvens
CD	HRGMv2_0157	0.00319755313988729	0.00141130754462823	0.00850230877431689	0.952380952380952	0.00124633468835438	0	0.0107162124930876	0.625	0.599170583556356	-0.0019512184515329	d__Bacteria;p__Bacteroidota;c__Bacteroidia;o__Bacteroidales;f__Bacteroidaceae;g__Bacteroides;s__Bacteroides xylanisolvens
CD	HRGMv2_2052	0.00202598160337481	0.000525706618010843	0.00409695170574692	1	8.27533960646627e-05	0	0.000714124467378777	0.59375	0.00131667181505899	-0.00194322820731014	d__Bacteria;p__Firmicutes_A;c__Clostridia;o__Lachnospirales;f__Lachnospiraceae;g__Roseburia;s__Roseburia hominis
CD	HRGMv2_2055	0.00190552910668403	0.000677206038683275	0.00405086614050324	0.952380952380952	0	0	0.00261809700848021	0.46875	0.0319018769518106	-0.00190552910668403	d__Bacteria;p__Firmicutes_A;c__Clostridia;o__Lachnospirales;f__Lachnospiraceae;g__KLE1615;s__KLE1615 sp900066985
UC	HRGMv2_2055	0.00190552910668403	0.000677206038683275	0.00405086614050324	0.952380952380952	0	0	0.00192473541476956	0.48	0.0668613288502669	-0.00190552910668403	d__Bacteria;p__Firmicutes_A;c__Clostridia;o__Lachnospirales;f__Lachnospiraceae;g__KLE1615;s__KLE1615 sp900066985
CD	HRGMv2_2724	0.00188044631154742	0.000611656210515429	0.00441153389890407	0.952380952380952	0	0	0.000216360584703979	0.375	0.000633404555907379	-0.00188044631154742	d__Bacteria;p__Firmicutes_A;c__Clostridia;o__Oscillospirales;f__Ruminococcaceae;g__Gemmiger;s__Gemmiger formicilis
UC	HRGMv2_2724	0.00188044631154742	0.000611656210515429	0.00441153389890407	0.952380952380952	0	0	0.000184248246952532	0.28	4.7096351719734e-05	-0.00188044631154742	d__Bacteria;p__Firmicutes_A;c__Clostridia;o__Oscillospirales;f__Ruminococcaceae;g__Gemmiger;s__Gemmiger formicilis
CD	HRGMv2_2719	0.00175817411730897	0.000115759399464622	0.0202479916705355	0.80952380952381	0	0	0.00040139709362953	0.3125	0.00613741034990981	-0.00175817411730897	d__Bacteria;p__Firmicutes_A;c__Clostridia;o__Oscillospirales;f__Ruminococcaceae;g__Ruminococcus_D;s__Ruminococcus_D bicirculans
UC	HRGMv2_2719	0.00175817411730897	0.000115759399464622	0.0202479916705355	0.80952380952381	0	0	0.000697218341803005	0.32	0.0191429329120304	-0.00175817411730897	d__Bacteria;p__Firmicutes_A;c__Clostridia;o__Oscillospirales;f__Ruminococcaceae;g__Ruminococcus_D;s__Ruminococcus_D bicirculans
CD	HRGMv2_2092	0.00171177328491848	0.000664609793190859	0.00382161805983511	0.952380952380952	2.24576708063512e-05	0	0.0023606284941004	0.5	0.0613706460975596	-0.00168931561411213	d__Bacteria;p__Firmicutes_A;c__Clostridia;o__Lachnospirales;f__Lachnospiraceae;g__Roseburia;s__Roseburia inulinivorans
CD	HRGMv2_2039	0.00160629527626706	0.000653998497141567	0.00298116013749003	0.952380952380952	0	0	0.00103957012927189	0.46875	0.0237864494660372	-0.00160629527626706	d__Bacteria;p__Firmicutes_A;c__Clostridia;o__Lachnospirales;f__Lachnospiraceae;g__Lachnospira;s__Lachnospira sp003537285
UC	HRGMv2_2082	0.00158303047921576	0.000837967932639097	0.00252351237442775	1	0	0	0.00269993161780029	0.48	0.123320439036125	-0.00158303047921576	d__Bacteria;p__Firmicutes_A;c__Clostridia;o__Lachnospirales;f__Lachnospiraceae;g__Clostridium_Q;s__Clostridium_Q sp003024715
UC	HRGMv2_2039	0.00160629527626706	0.000653998497141567	0.00298116013749003	0.952380952380952	0.00015389526237337	0	0.00264099206194259	0.52	0.183985175039307	-0.00145240001389369	d__Bacteria;p__Firmicutes_A;c__Clostridia;o__Lachnospirales;f__Lachnospiraceae;g__Lachnospira;s__Lachnospira sp003537285
UC	HRGMv2_0048	0.00139559216778194	0.000140290131443788	0.00403174674026995	0.761904761904762	0	0	0.00175947821791162	0.4	0.218715943702992	-0.00139559216778194	d__Bacteria;p__Actinobacteriota;c__Actinomycetia;o__Actinomycetales;f__Bifidobacteriaceae;g__Bifidobacterium;s__Bifidobacterium adolescentis
CD	HRGMv2_2786	0.00139550798979457	0.000160654623650094	0.0016814409011365	0.857142857142857	0	0	0.000125983957325192	0.3125	0.00155342886273774	-0.00139550798979457	d__Bacteria;p__Firmicutes_A;c__Clostridia;o__Oscillospirales;f__Oscillospiraceae;g__Dysosmobacter;s__Dysosmobacter sp001916835
UC	HRGMv2_2786	0.00139550798979457	0.000160654623650094	0.0016814409011365	0.857142857142857	0	0	9.20801032544313e-05	0.28	0.000367418423837674	-0.00139550798979457	d__Bacteria;p__Firmicutes_A;c__Clostridia;o__Oscillospirales;f__Oscillospiraceae;g__Dysosmobacter;s__Dysosmobacter sp001916835
CD	HRGMv2_2693	0.00136996964088931	0	0.00256580527161623	0.714285714285714	0	0	0	0.1875	0.00118260360288005	-0.00136996964088931	d__Bacteria;p__Firmicutes_A;c__Clostridia;o__Oscillospirales;f__Acutalibacteraceae;g__Ruminococcus_E;s__Ruminococcus_E bromii
UC	HRGMv2_2693	0.00136996964088931	0	0.00256580527161623	0.714285714285714	0	0	0	0.2	0.0342970677165764	-0.00136996964088931	d__Bacteria;p__Firmicutes_A;c__Clostridia;o__Oscillospirales;f__Acutalibacteraceae;g__Ruminococcus_E;s__Ruminococcus_E bromii
CD	HRGMv2_2053	0.00116020932436094	0.000672993480216079	0.00240940483433953	0.952380952380952	0	0	0.00114729124885298	0.375	0.0168978816424148	-0.00116020932436094	d__Bacteria;p__Firmicutes_A;c__Clostridia;o__Lachnospirales;f__Lachnospiraceae;g__UMGS1375;s__UMGS1375 sp900066615
UC	HRGMv2_2053	0.00116020932436094	0.000672993480216079	0.00240940483433953	0.952380952380952	0	0	0	0.24	0.00649050059174786	-0.00116020932436094	d__Bacteria;p__Firmicutes_A;c__Clostridia;o__Lachnospirales;f__Lachnospiraceae;g__UMGS1375;s__UMGS1375 sp900066615
CD	HRGMv2_2082	0.00158303047921576	0.000837967932639097	0.00252351237442775	1	0.000427706848376034	0	0.00334880103295557	0.5	0.448903832079534	-0.00115532363083972	d__Bacteria;p__Firmicutes_A;c__Clostridia;o__Lachnospirales;f__Lachnospiraceae;g__Clostridium_Q;s__Clostridium_Q sp003024715
UC	HRGMv2_2065	0.00114294530053095	0.000466791658735718	0.00206795797636239	1	0	0	0.00110456772593241	0.4	0.0334441265272749	-0.00114294530053095	d__Bacteria;p__Firmicutes_A;c__Clostridia;o__Lachnospirales;f__Lachnospiraceae;g__Enterocloster;s__Enterocloster sp000431375
CD	HRGMv2_2073	0.00112013547941764	0.000430312339666616	0.00570432465023415	0.952380952380952	0	0	0.000166418825778441	0.34375	9.88449614634699e-05	-0.00112013547941764	d__Bacteria;p__Firmicutes_A;c__Clostridia;o__Lachnospirales;f__Lachnospiraceae;g__Acetatifactor;s__Acetatifactor sp900066365
UC	HRGMv2_2073	0.00112013547941764	0.000430312339666616	0.00570432465023415	0.952380952380952	0	0	0.000220224416183437	0.36	4.03344018557042e-05	-0.00112013547941764	d__Bacteria;p__Firmicutes_A;c__Clostridia;o__Lachnospirales;f__Lachnospiraceae;g__Acetatifactor;s__Acetatifactor sp900066365
CD	HRGMv2_2064	0.00104822055536009	0.000460159100090738	0.00287806193753018	0.952380952380952	0	0	0.000362755530680572	0.46875	0.00779861957448276	-0.00104822055536009	d__Bacteria;p__Firmicutes_A;c__Clostridia;o__Lachnospirales;f__Lachnospiraceae;g__Agathobacter;s__Agathobacter sp900546625
UC	HRGMv2_2064	0.00104822055536009	0.000460159100090738	0.00287806193753018	0.952380952380952	0	0	0.00276438430415581	0.44	0.312653177488641	-0.00104822055536009	d__Bacteria;p__Firmicutes_A;c__Clostridia;o__Lachnospirales;f__Lachnospiraceae;g__Agathobacter;s__Agathobacter sp900546625
CD	HRGMv2_2041	0.00230814649038376	0.00147377267433882	0.00389480741781569	1	0.00127116604912291	0	0.00363016488806565	0.6875	0.207989589906867	-0.00103698044126085	d__Bacteria;p__Firmicutes_A;c__Clostridia;o__Lachnospirales;f__Lachnospiraceae;g__Fusicatenibacter;s__Fusicatenibacter saccharivorans
CD	HRGMv2_0048	0.00139559216778194	0.000140290131443788	0.00403174674026995	0.761904761904762	0.000364766076971819	0	0.00433830503231227	0.5625	0.895293344162122	-0.00103082609081012	d__Bacteria;p__Actinobacteriota;c__Actinomycetia;o__Actinomycetales;f__Bifidobacteriaceae;g__Bifidobacterium;s__Bifidobacterium adolescentis
CD	HRGMv2_2694	0.00102281565037824	0	0.00169515649362745	0.714285714285714	0	0	0	0.1875	0.00169472648953847	-0.00102281565037824	d__Bacteria;p__Firmicutes_A;c__Clostridia;o__Oscillospirales;f__Acutalibacteraceae;g__Ruminococcus_E;s__Ruminococcus_E bromii
UC	HRGMv2_2694	0.00102281565037824	0	0.00169515649362745	0.714285714285714	0	0	0	0.2	0.0499996003841311	-0.00102281565037824	d__Bacteria;p__Firmicutes_A;c__Clostridia;o__Oscillospirales;f__Acutalibacteraceae;g__Ruminococcus_E;s__Ruminococcus_E bromii
CD	HRGMv2_2604	0.00100853352035728	0.000765536551630212	0.00269915130755201	0.952380952380952	0	0	0.00118023094079271	0.4375	0.00832161789733233	-0.00100853352035728	d__Bacteria;p__Firmicutes_A;c__Clostridia;o__Monoglobales_A;f__UBA1381;g__CAG-41;s__CAG-41 sp900066215
UC	HRGMv2_2604	0.00100853352035728	0.000765536551630212	0.00269915130755201	0.952380952380952	0	0	0.000449758241002759	0.4	0.0012160861875837	-0.00100853352035728	d__Bacteria;p__Firmicutes_A;c__Clostridia;o__Monoglobales_A;f__UBA1381;g__CAG-41;s__CAG-41 sp900066215
CD	HRGMv2_2065	0.00114294530053095	0.000466791658735718	0.00206795797636239	1	0.000204059487592871	0	0.00254712772111203	0.5	0.288865534621789	-0.000938885812938083	d__Bacteria;p__Firmicutes_A;c__Clostridia;o__Lachnospirales;f__Lachnospiraceae;g__Enterocloster;s__Enterocloster sp000431375
CD	HRGMv2_2105	0.000913952732422651	0.000173009615189412	0.0024031427227559	0.80952380952381	0	0	0.000195779481592931	0.4375	0.0234945614576922	-0.000913952732422651	d__Bacteria;p__Firmicutes_A;c__Clostridia;o__Lachnospirales;f__Lachnospiraceae;g__Lachnospira;s__Lachnospira sp000437735
UC	HRGMv2_2105	0.000913952732422651	0.000173009615189412	0.0024031427227559	0.80952380952381	0	0	0.000426541304334416	0.32	0.136833228757439	-0.000913952732422651	d__Bacteria;p__Firmicutes_A;c__Clostridia;o__Lachnospirales;f__Lachnospiraceae;g__Lachnospira;s__Lachnospira sp000437735
CD	HRGMv2_0152	0.00568695464347501	0.00358610997534602	0.0130668713664463	0.952380952380952	0.00478233443053233	0	0.0144828764735295	0.59375	0.704529115744069	-0.000904620212942675	d__Bacteria;p__Bacteroidota;c__Bacteroidia;o__Bacteroidales;f__Marinifilaceae;g__Odoribacter;s__Odoribacter splanchnicus
CD	HRGMv2_0671	0.000883065917493672	0.000205688620335793	0.0015108755588762	0.857142857142857	0	0	0.000517530847071052	0.3125	0.00817534122235605	-0.000883065917493672	d__Bacteria;p__Firmicutes_A;c__Clostridia_A;o__Christensenellales;f__CAG-74;g__SFFH01;s__SFFH01 sp900542445
UC	HRGMv2_0671	0.000883065917493672	0.000205688620335793	0.0015108755588762	0.857142857142857	0	0	0	0.08	8.1013092338107e-06	-0.000883065917493672	d__Bacteria;p__Firmicutes_A;c__Clostridia_A;o__Christensenellales;f__CAG-74;g__SFFH01;s__SFFH01 sp900542445
CD	HRGMv2_2040	0.000823323461477759	0.000351709268997794	0.00129355059383849	0.952380952380952	0	0	0.00051707777722836	0.4375	0.0168978816424148	-0.000823323461477759	d__Bacteria;p__Firmicutes_A;c__Clostridia;o__Lachnospirales;f__Lachnospiraceae;g__Lachnospira;s__
UC	HRGMv2_2168	0.000893013916324388	0.000230010851735138	0.00150541582466259	1	7.50974307118261e-05	0	0.000811792853057988	0.56	0.114423664791033	-0.000817916485612562	d__Bacteria;p__Firmicutes_A;c__Clostridia;o__Lachnospirales;f__Lachnospiraceae;g__CAG-81;s__CAG-81 sp900066785
CD	HRGMv2_2701	0.000801332791966721	0	0.00217269217901025	0.714285714285714	0	0	0	0.09375	0.000255746034218416	-0.000801332791966721	d__Bacteria;p__Firmicutes_A;c__Clostridia;o__Oscillospirales;f__Oscillospiraceae;g__ER4;s__ER4 sp900317525
UC	HRGMv2_2701	0.000801332791966721	0	0.00217269217901025	0.714285714285714	0	0	0	0.08	0.00122728010443499	-0.000801332791966721	d__Bacteria;p__Firmicutes_A;c__Clostridia;o__Oscillospirales;f__Oscillospiraceae;g__ER4;s__ER4 sp900317525
CD	HRGMv2_2168	0.000893013916324388	0.000230010851735138	0.00150541582466259	1	0.00010479572034009	0	0.000312907848859244	0.5625	0.00169310538523021	-0.000788218195984299	d__Bacteria;p__Firmicutes_A;c__Clostridia;o__Lachnospirales;f__Lachnospiraceae;g__CAG-81;s__CAG-81 sp900066785
UC	HRGMv2_2040	0.000823323461477759	0.000351709268997794	0.00129355059383849	0.952380952380952	7.49910642929628e-05	0	0.00113094700887488	0.52	0.212691289008663	-0.000748332397184796	d__Bacteria;p__Firmicutes_A;c__Clostridia;o__Lachnospirales;f__Lachnospiraceae;g__Lachnospira;s__
UC	HRGMv2_2070	0.000700892771433395	0.000322213388172477	0.00121948387951067	1	0	0	0.000566917223197491	0.44	0.0342970677165764	-0.000700892771433395	d__Bacteria;p__Firmicutes_A;c__Clostridia;o__Lachnospirales;f__Lachnospiraceae;g__Anaerobutyricum;s__Anaerobutyricum hallii
CD	HRGMv2_2167	0.00121981351128748	0.000789239404229091	0.00166090256635774	1	0.000541335281611453	0	0.00242139386751192	0.71875	0.420447010838911	-0.000678478229676024	d__Bacteria;p__Firmicutes_A;c__Clostridia;o__Lachnospirales;f__Lachnospiraceae;g__CAG-81;s__CAG-81 sp900066535
CD	HRGMv2_2035	0.000643637166171491	3.67122314481148e-05	0.00318836260982453	0.761904761904762	0	0	0	0.125	9.88449614634699e-05	-0.000643637166171491	d__Bacteria;p__Firmicutes_A;c__Clostridia;o__Lachnospirales;f__Lachnospiraceae;g__Lachnospira;s__Lachnospira sp900316325
UC	HRGMv2_2035	0.000643637166171491	3.67122314481148e-05	0.00318836260982453	0.761904761904762	0	0	0	0.16	0.00166396900184716	-0.000643637166171491	d__Bacteria;p__Firmicutes_A;c__Clostridia;o__Lachnospirales;f__Lachnospiraceae;g__Lachnospira;s__Lachnospira sp900316325
CD	HRGMv2_2095	0.000641410073384419	0	0.00150759953730919	0.714285714285714	0	0	0.000692415929928366	0.40625	0.151037441358805	-0.000641410073384419	d__Bacteria;p__Firmicutes_A;c__Clostridia;o__Lachnospirales;f__Lachnospiraceae;g__Mediterraneibacter;s__Mediterraneibacter lactaris
UC	HRGMv2_2095	0.000641410073384419	0	0.00150759953730919	0.714285714285714	0	0	0.000508929870917729	0.28	0.170877899443375	-0.000641410073384419	d__Bacteria;p__Firmicutes_A;c__Clostridia;o__Lachnospirales;f__Lachnospiraceae;g__Mediterraneibacter;s__Mediterraneibacter lactaris
CD	HRGMv2_2070	0.000700892771433395	0.000322213388172477	0.00121948387951067	1	7.05343537481655e-05	0	0.000612202957967164	0.5	0.0587237531919443	-0.000630358417685229	d__Bacteria;p__Firmicutes_A;c__Clostridia;o__Lachnospirales;f__Lachnospiraceae;g__Anaerobutyricum;s__Anaerobutyricum hallii
UC	HRGMv2_2167	0.00121981351128748	0.000789239404229091	0.00166090256635774	1	0.00060924652045997	0	0.00305338778304384	0.6	0.67432349050266	-0.000610566990827507	d__Bacteria;p__Firmicutes_A;c__Clostridia;o__Lachnospirales;f__Lachnospiraceae;g__CAG-81;s__CAG-81 sp900066535
CD	HRGMv2_2184	0.00102462509132576	0.000667736054404112	0.00282177069841481	1	0.000420756817550233	0	0.00163440685555046	0.59375	0.1695922215418	-0.000603868273775531	d__Bacteria;p__Firmicutes_A;c__Clostridia;o__Lachnospirales;f__Lachnospiraceae;g__Dorea_A;s__Dorea_A longicatena
CD	HRGMv2_2181	0.00114788007060391	0.000559350717661374	0.00230750107401025	0.952380952380952	0.000546634143146265	0	0.00197958328216586	0.625	0.296948315159913	-0.000601245927457647	d__Bacteria;p__Firmicutes_A;c__Clostridia;o__Lachnospirales;f__Lachnospiraceae;g__Bariatricus;s__Bariatricus comes
CD	HRGMv2_2122	0.000601144457581692	3.60643813061053e-05	0.00391858680462266	0.761904761904762	0	0	0	0.1875	0.000397165412572349	-0.000601144457581692	d__Bacteria;p__Firmicutes_A;c__Clostridia;o__Lachnospirales;f__Lachnospiraceae;g__RUG115;s__RUG115 sp900066395
UC	HRGMv2_2122	0.000601144457581692	3.60643813061053e-05	0.00391858680462266	0.761904761904762	0	0	0	0.16	0.00222106819008411	-0.000601144457581692	d__Bacteria;p__Firmicutes_A;c__Clostridia;o__Lachnospirales;f__Lachnospiraceae;g__RUG115;s__RUG115 sp900066395
CD	HRGMv2_0156	0.00310338109285865	0.00128757457938871	0.00898154634595369	1	0.00251778846863996	0	0.00828346611966346	0.625	0.715917093891282	-0.000585592624218686	d__Bacteria;p__Bacteroidota;c__Bacteroidia;o__Bacteroidales;f__Bacteroidaceae;g__Bacteroides;s__Bacteroides ovatus
CD	HRGMv2_2354	0.000576740402538301	0.000328991718879109	0.000857118164665767	1	0	0	0.000294345833206543	0.4375	0.000870767025755828	-0.000576740402538301	d__Bacteria;p__Firmicutes_A;c__Clostridia;o__Lachnospirales;f__Lachnospiraceae;g__UBA7182;s__UBA7182 sp003480725
UC	HRGMv2_2354	0.000576740402538301	0.000328991718879109	0.000857118164665767	1	0	0	9.07818358675502e-05	0.28	0.00285880862225811	-0.000576740402538301	d__Bacteria;p__Firmicutes_A;c__Clostridia;o__Lachnospirales;f__Lachnospiraceae;g__UBA7182;s__UBA7182 sp003480725
CD	HRGMv2_2075	0.000558199888450016	0.000242585022876808	0.000903309894035437	1	0	0	0	0.1875	1.96082793472419e-05	-0.000558199888450016	d__Bacteria;p__Firmicutes_A;c__Clostridia;o__Lachnospirales;f__Lachnospiraceae;g__Acetatifactor;s__Acetatifactor sp003447295
UC	HRGMv2_2075	0.000558199888450016	0.000242585022876808	0.000903309894035437	1	0	0	0	0.24	8.1013092338107e-06	-0.000558199888450016	d__Bacteria;p__Firmicutes_A;c__Clostridia;o__Lachnospirales;f__Lachnospiraceae;g__Acetatifactor;s__Acetatifactor sp003447295
CD	HRGMv2_2128	0.000551978588983481	0.000379139200636932	0.000948436758903296	1	4.6087859660386e-05	0	0.000433543761573442	0.53125	0.00521148154059883	-0.000505890729323095	d__Bacteria;p__Firmicutes_A;c__Clostridia;o__Lachnospirales;f__Lachnospiraceae;g__Blautia_A;s__Blautia_A sp900066335
CD	HRGMv2_2193	0.00101485507937057	0.000473546445311809	0.00202620000054723	1	0.000509140074724192	0	0.00203407919656752	0.65625	0.490441656652866	-0.000505715004646375	d__Bacteria;p__Firmicutes_A;c__Clostridia;o__Lachnospirales;f__Lachnospiraceae;g__Blautia_A;s__Blautia_A faecis
UC	HRGMv2_2188	0.000600779735628831	0.000295022485835894	0.00114277911420167	1	0.000116208551703301	0	0.000985525080317372	0.56	0.170965686041722	-0.000484571183925531	d__Bacteria;p__Firmicutes_A;c__Clostridia;o__Lachnospirales;f__Lachnospiraceae;g__Blautia_A;s__Blautia_A obeum
CD	HRGMv2_2047	0.00128976713081833	0.000771983813478716	0.00210861253728812	1	0.00081797265553136	0	0.00193861483891697	0.65625	0.448903832079534	-0.000471794475286967	d__Bacteria;p__Firmicutes_A;c__Clostridia;o__Lachnospirales;f__Lachnospiraceae;g__Anaerostipes;s__Anaerostipes hadrus
CD	HRGMv2_2169	0.000654768486620167	0.00034243162546923	0.000845307404073296	1	0.000216382749092066	0	0.000795294171772881	0.6875	0.288865534621789	-0.000438385737528102	d__Bacteria;p__Firmicutes_A;c__Clostridia;o__Lachnospirales;f__Lachnospiraceae;g__CAG-81;s__CAG-81 sp900066055
UC	HRGMv2_2128	0.000551978588983481	0.000379139200636932	0.000948436758903296	1	0.000118782305611952	0	0.000350392816972029	0.56	0.00625202432111324	-0.000433196283371529	d__Bacteria;p__Firmicutes_A;c__Clostridia;o__Lachnospirales;f__Lachnospiraceae;g__Blautia_A;s__Blautia_A sp900066335
CD	HRGMv2_2112	0.000421934939390287	0.000150504465804187	0.00120499923383431	0.761904761904762	0	0	4.88280087527604e-05	0.3125	0.00207486761082845	-0.000421934939390287	d__Bacteria;p__Firmicutes_A;c__Clostridia;o__Lachnospirales;f__Lachnospiraceae;g__Ruminococcus_A;s__Ruminococcus_A sp003011855
UC	HRGMv2_2112	0.000421934939390287	0.000150504465804187	0.00120499923383431	0.761904761904762	0	0	0	0.24	0.0334441265272749	-0.000421934939390287	d__Bacteria;p__Firmicutes_A;c__Clostridia;o__Lachnospirales;f__Lachnospiraceae;g__Ruminococcus_A;s__Ruminococcus_A sp003011855
CD	HRGMv2_2188	0.000600779735628831	0.000295022485835894	0.00114277911420167	1	0.00021385078139815	0	0.00065131534342018	0.5625	0.0576436663039357	-0.000386928954230681	d__Bacteria;p__Firmicutes_A;c__Clostridia;o__Lachnospirales;f__Lachnospiraceae;g__Blautia_A;s__Blautia_A obeum
CD	HRGMv2_2085	0.000381421973842732	0.000142967220164895	0.000540773823966022	0.80952380952381	0	0	0.000513901118584321	0.375	0.198288580523947	-0.000381421973842732	d__Bacteria;p__Firmicutes_A;c__Clostridia;o__Lachnospirales;f__Lachnospiraceae;g__Coprococcus_A;s__Coprococcus_A catus
UC	HRGMv2_2085	0.000381421973842732	0.000142967220164895	0.000540773823966022	0.80952380952381	0	0	0.000664977863490635	0.44	0.801913351634613	-0.000381421973842732	d__Bacteria;p__Firmicutes_A;c__Clostridia;o__Lachnospirales;f__Lachnospiraceae;g__Coprococcus_A;s__Coprococcus_A catus
CD	HRGMv2_2339	0.000379626339059339	0.000176173946894839	0.000825758184161273	1	0	0	5.60019540845581e-05	0.28125	7.16701251547594e-05	-0.000379626339059339	d__Bacteria;p__Firmicutes_A;c__Clostridia;o__Lachnospirales;f__Lachnospiraceae;g__UBA7182;s__UBA7182 sp003481535
UC	HRGMv2_2339	0.000379626339059339	0.000176173946894839	0.000825758184161273	1	0	0	0	0.2	3.22798418654704e-06	-0.000379626339059339	d__Bacteria;p__Firmicutes_A;c__Clostridia;o__Lachnospirales;f__Lachnospiraceae;g__UBA7182;s__UBA7182 sp003481535
CD	HRGMv2_2729	0.000375356104098218	5.75445161751785e-05	0.000967545551392441	0.80952380952381	0	0	7.99418311790433e-05	0.28125	0.00473695989341915	-0.000375356104098218	d__Bacteria;p__Firmicutes_A;c__Clostridia;o__Oscillospirales;f__Ruminococcaceae;g__Gemmiger;s__Gemmiger sp900539695
UC	HRGMv2_2729	0.000375356104098218	5.75445161751785e-05	0.000967545551392441	0.80952380952381	0	0	0	0.2	0.00210855075484072	-0.000375356104098218	d__Bacteria;p__Firmicutes_A;c__Clostridia;o__Oscillospirales;f__Ruminococcaceae;g__Gemmiger;s__Gemmiger sp900539695
CD	HRGMv2_2776	0.000356575536976125	0	0.00883128523461353	0.619047619047619	0	0	0	0.125	0.00410652447638432	-0.000356575536976125	d__Bacteria;p__Firmicutes_A;c__Clostridia;o__Oscillospirales;f__Ruminococcaceae;g__CAG-115;s__CAG-115 sp003531585
UC	HRGMv2_2776	0.000356575536976125	0	0.00883128523461353	0.619047619047619	0	0	0	0.04	0.000775981737287811	-0.000356575536976125	d__Bacteria;p__Firmicutes_A;c__Clostridia;o__Oscillospirales;f__Ruminococcaceae;g__CAG-115;s__CAG-115 sp003531585
UC	HRGMv2_2042	0.00033693186131007	0.000183638078085662	0.000576264054930646	1	0	0	0.000523121276372831	0.4	0.0484346810298979	-0.00033693186131007	d__Bacteria;p__Firmicutes_A;c__Clostridia;o__Lachnospirales;f__Lachnospiraceae;g__Fusicatenibacter;s__Fusicatenibacter sp900772675
UC	HRGMv2_2169	0.000654768486620167	0.00034243162546923	0.000845307404073296	1	0.000319247151825908	0	0.00101836682298335	0.6	0.48797843693007	-0.000335521334794259	d__Bacteria;p__Firmicutes_A;c__Clostridia;o__Lachnospirales;f__Lachnospiraceae;g__CAG-81;s__CAG-81 sp900066055
UC	HRGMv2_2181	0.00114788007060391	0.000559350717661374	0.00230750107401025	0.952380952380952	0.000827873858465622	0	0.00348244383753102	0.56	0.898222265305635	-0.00032000621213829	d__Bacteria;p__Firmicutes_A;c__Clostridia;o__Lachnospirales;f__Lachnospiraceae;g__Bariatricus;s__Bariatricus comes
CD	HRGMv2_2709	0.00031124871287721	0	0.000544595562667916	0.666666666666667	0	0	0.000510993761208534	0.40625	0.693963452244102	-0.00031124871287721	d__Bacteria;p__Firmicutes_A;c__Clostridia;o__Oscillospirales;f__Oscillospiraceae;g__CAG-103;s__CAG-103 sp000432375
UC	HRGMv2_2709	0.00031124871287721	0	0.000544595562667916	0.666666666666667	0	0	0	0.24	0.0107050917909942	-0.00031124871287721	d__Bacteria;p__Firmicutes_A;c__Clostridia;o__Oscillospirales;f__Oscillospiraceae;g__CAG-103;s__CAG-103 sp000432375
CD	HRGMv2_2196	0.00030235018374962	7.87475468736221e-05	0.00140042296903211	0.904761904761905	0	0	3.4934710185197e-05	0.28125	9.88449614634699e-05	-0.00030235018374962	d__Bacteria;p__Firmicutes_A;c__Clostridia;o__Lachnospirales;f__Lachnospiraceae;g__Blautia_A;s__Blautia_A sp000436615
UC	HRGMv2_2196	0.00030235018374962	7.87475468736221e-05	0.00140042296903211	0.904761904761905	0	0	8.56555198844499e-05	0.32	0.00467585251102743	-0.00030235018374962	d__Bacteria;p__Firmicutes_A;c__Clostridia;o__Lachnospirales;f__Lachnospiraceae;g__Blautia_A;s__Blautia_A sp000436615
CD	HRGMv2_2046	0.000301624240962196	0.000133617119530981	0.000605004290244011	1	0	0	7.38835861957024e-05	0.4375	9.88449614634699e-05	-0.000301624240962196	d__Bacteria;p__Firmicutes_A;c__Clostridia;o__Lachnospirales;f__Lachnospiraceae;g__GCA-900066135;s__GCA-900066135 sp900543575
UC	HRGMv2_2046	0.000301624240962196	0.000133617119530981	0.000605004290244011	1	0	0	0.000578370004324485	0.48	0.26956217443014	-0.000301624240962196	d__Bacteria;p__Firmicutes_A;c__Clostridia;o__Lachnospirales;f__Lachnospiraceae;g__GCA-900066135;s__GCA-900066135 sp900543575
CD	HRGMv2_1898	0.000296599042224153	0.000105302792626869	0.000558251999109281	0.80952380952381	0	0	0.000560633583008546	0.46875	0.349087736156547	-0.000296599042224153	d__Bacteria;p__Firmicutes;c__Bacilli;o__Erysipelotrichales;f__Erysipelatoclostridiaceae;g__Faecalibacillus;s__Faecalibacillus intestinalis
UC	HRGMv2_1898	0.000296599042224153	0.000105302792626869	0.000558251999109281	0.80952380952381	0	0	0.000933216150966005	0.36	0.338224207972845	-0.000296599042224153	d__Bacteria;p__Firmicutes;c__Bacilli;o__Erysipelotrichales;f__Erysipelatoclostridiaceae;g__Faecalibacillus;s__Faecalibacillus intestinalis
CD	HRGMv2_2297	0.000296002570623199	9.97562645246769e-05	0.000606680935104972	1	0	0	0.000148138894126742	0.34375	0.000870767025755828	-0.000296002570623199	d__Bacteria;p__Firmicutes_A;c__Clostridia;o__Lachnospirales;f__Lachnospiraceae;g__UBA9502;s__UBA9502 sp003478505
UC	HRGMv2_2297	0.000296002570623199	9.97562645246769e-05	0.000606680935104972	1	0	0	0.000590569866358168	0.4	0.0499996003841311	-0.000296002570623199	d__Bacteria;p__Firmicutes_A;c__Clostridia;o__Lachnospirales;f__Lachnospiraceae;g__UBA9502;s__UBA9502 sp003478505
CD	HRGMv2_2298	0.000283884935410176	0.000104520635945436	0.00046941660950567	1	0	0	0.000147029071631718	0.375	0.000870767025755828	-0.000283884935410176	d__Bacteria;p__Firmicutes_A;c__Clostridia;o__Lachnospirales;f__Lachnospiraceae;g__UBA9502;s__UBA9502 sp003480315
UC	HRGMv2_2298	0.000283884935410176	0.000104520635945436	0.00046941660950567	1	0	0	8.66245988190964e-05	0.36	0.000390961736083069	-0.000283884935410176	d__Bacteria;p__Firmicutes_A;c__Clostridia;o__Lachnospirales;f__Lachnospiraceae;g__UBA9502;s__UBA9502 sp003480315
CD	HRGMv2_2127	0.000445485149873772	0.000253813400163977	0.00167635382222049	1	0.000166616504713706	0	0.000460386184729207	0.59375	0.0292285396811299	-0.000278868645160066	d__Bacteria;p__Firmicutes_A;c__Clostridia;o__Lachnospirales;f__Lachnospiraceae;g__Blautia_A;s__Blautia_A massiliensis
UC	HRGMv2_2129	0.000272457417099916	0.00012911784379489	0.000524582177831672	1	0	0	0.000190533951803646	0.48	0.00511879588233494	-0.000272457417099916	d__Bacteria;p__Firmicutes_A;c__Clostridia;o__Lachnospirales;f__Lachnospiraceae;g__Blautia_A;s__Blautia_A sp900066205
CD	HRGMv2_2080	0.000250606314230809	0.000113173124315397	0.000436674650581361	0.857142857142857	0	0	0.000256815837908395	0.3125	0.0576436663039357	-0.000250606314230809	d__Bacteria;p__Firmicutes_A;c__Clostridia;o__Lachnospirales;f__Lachnospiraceae;g__Eubacterium_I;s__Eubacterium_I ramulus
UC	HRGMv2_2080	0.000250606314230809	0.000113173124315397	0.000436674650581361	0.857142857142857	0	0	0.00245031288352139	0.48	1	-0.000250606314230809	d__Bacteria;p__Firmicutes_A;c__Clostridia;o__Lachnospirales;f__Lachnospiraceae;g__Eubacterium_I;s__Eubacterium_I ramulus
CD	HRGMv2_0158	0.000455607944357934	0.000103302754617066	0.00110196135410326	0.952380952380952	0.000208718948019224	0	0.00207828944840186	0.59375	0.737859261317284	-0.000246888996338711	d__Bacteria;p__Bacteroidota;c__Bacteroidia;o__Bacteroidales;f__Bacteroidaceae;g__Bacteroides;s__Bacteroides sp902362375
CD	HRGMv2_2183	0.000344368305510611	0.000282578595021812	0.000737968506663873	1	0.000106017235102358	0	0.00051319207628968	0.5625	0.0986964808308621	-0.000238351070408253	d__Bacteria;p__Firmicutes_A;c__Clostridia;o__Lachnospirales;f__Lachnospiraceae;g__Dorea_A;s__Dorea_A longicatena_B
CD	HRGMv2_2076	0.000236360250632032	0.000125247759897247	0.000361949824445397	0.80952380952381	0	0	0	0.15625	0.000149963878657397	-0.000236360250632032	d__Bacteria;p__Firmicutes_A;c__Clostridia;o__Lachnospirales;f__Lachnospiraceae;g__Acetatifactor;s__
UC	HRGMv2_2076	0.000236360250632032	0.000125247759897247	0.000361949824445397	0.80952380952381	0	0	0	0.2	0.00020840804775224	-0.000236360250632032	d__Bacteria;p__Firmicutes_A;c__Clostridia;o__Lachnospirales;f__Lachnospiraceae;g__Acetatifactor;s__
CD	HRGMv2_2129	0.000272457417099916	0.00012911784379489	0.000524582177831672	1	3.70318525346807e-05	0	0.000295735599068845	0.5625	0.0157010606861242	-0.000235425564565235	d__Bacteria;p__Firmicutes_A;c__Clostridia;o__Lachnospirales;f__Lachnospiraceae;g__Blautia_A;s__Blautia_A sp900066205
CD	HRGMv2_2792	0.000234172327300783	0	0.00444171009848039	0.571428571428571	0	0	0	0.03125	0.000654365067685857	-0.000234172327300783	d__Bacteria;p__Firmicutes_A;c__Clostridia;o__Oscillospirales;f__Oscillospiraceae;g__CAG-83;s__CAG-83 sp000435555
UC	HRGMv2_2792	0.000234172327300783	0	0.00444171009848039	0.571428571428571	0	0	0	0	0.000446830466729784	-0.000234172327300783	d__Bacteria;p__Firmicutes_A;c__Clostridia;o__Oscillospirales;f__Oscillospiraceae;g__CAG-83;s__CAG-83 sp000435555
CD	HRGMv2_2044	0.000233635592140809	8.47923562052621e-05	0.000822217622359391	0.904761904761905	0	0	0.00102085381365822	0.46875	0.471647999922024	-0.000233635592140809	d__Bacteria;p__Firmicutes_A;c__Clostridia;o__Lachnospirales;f__Lachnospiraceae;g__Eisenbergiella;s__Eisenbergiella sp900066775
UC	HRGMv2_2044	0.000233635592140809	8.47923562052621e-05	0.000822217622359391	0.904761904761905	0	0	0.000519570020080024	0.36	0.106436941074869	-0.000233635592140809	d__Bacteria;p__Firmicutes_A;c__Clostridia;o__Lachnospirales;f__Lachnospiraceae;g__Eisenbergiella;s__Eisenbergiella sp900066775
CD	HRGMv2_2669	0.000222817639637398	0	0.00238842909833138	0.714285714285714	0	0	5.00165280550347e-05	0.28125	0.0090167459111555	-0.000222817639637398	d__Bacteria;p__Firmicutes_A;c__Clostridia;o__Oscillospirales;f__Ruminococcaceae;g__Ruminiclostridium_E;s__Ruminiclostridium_E siraeum
UC	HRGMv2_2669	0.000222817639637398	0	0.00238842909833138	0.714285714285714	0	0	0.000248974982968963	0.32	0.0442515948705603	-0.000222817639637398	d__Bacteria;p__Firmicutes_A;c__Clostridia;o__Oscillospirales;f__Ruminococcaceae;g__Ruminiclostridium_E;s__Ruminiclostridium_E siraeum
CD	HRGMv2_4258	0.000222788624414482	9.34828246482357e-05	0.000290925518675462	1	0	0	7.57419670860161e-05	0.46875	7.16701251547594e-05	-0.000222788624414482	d__Bacteria;p__Firmicutes_A;c__Clostridia;o__Lachnospirales;f__Lachnospiraceae;g__Blautia_A;s__Blautia_A luti
UC	HRGMv2_4258	0.000222788624414482	9.34828246482357e-05	0.000290925518675462	1	0	0	0.000108937621161931	0.48	0.0030089018156145	-0.000222788624414482	d__Bacteria;p__Firmicutes_A;c__Clostridia;o__Lachnospirales;f__Lachnospiraceae;g__Blautia_A;s__Blautia_A luti
UC	HRGMv2_2127	0.000445485149873772	0.000253813400163977	0.00167635382222049	1	0.000226639140697024	0	0.00308722222017464	0.52	0.463339269918964	-0.000218846009176748	d__Bacteria;p__Firmicutes_A;c__Clostridia;o__Lachnospirales;f__Lachnospiraceae;g__Blautia_A;s__Blautia_A massiliensis
CD	HRGMv2_2783	0.000212740737143018	2.74842118900909e-05	0.000738979583605926	0.761904761904762	0	0	0	0.1875	0.000155101806678406	-0.000212740737143018	d__Bacteria;p__Firmicutes_A;c__Clostridia;o__Oscillospirales;f__Oscillospiraceae;g__CAG-170;s__CAG-170 sp900545925
UC	HRGMv2_2783	0.000212740737143018	2.74842118900909e-05	0.000738979583605926	0.761904761904762	0	0	0	0.04	1.01523292501313e-05	-0.000212740737143018	d__Bacteria;p__Firmicutes_A;c__Clostridia;o__Oscillospirales;f__Oscillospiraceae;g__CAG-170;s__CAG-170 sp900545925
CD	HRGMv2_2051	0.000208910379941273	0	0.00166204227617909	0.714285714285714	0	0	0	0.21875	0.0334293847026763	-0.000208910379941273	d__Bacteria;p__Firmicutes_A;c__Clostridia;o__Lachnospirales;f__Anaerotignaceae;g__Anaerotignum;s__Anaerotignum faecicola
UC	HRGMv2_2051	0.000208910379941273	0	0.00166204227617909	0.714285714285714	0	0	0	0.24	0.106436941074869	-0.000208910379941273	d__Bacteria;p__Firmicutes_A;c__Clostridia;o__Lachnospirales;f__Anaerotignaceae;g__Anaerotignum;s__Anaerotignum faecicola
CD	HRGMv2_2711	0.000203788700387647	0	0.00111432072647179	0.619047619047619	0	0	2.33440866436485e-05	0.25	0.0338688382802983	-0.000203788700387647	d__Bacteria;p__Firmicutes_A;c__Clostridia;o__Oscillospirales;f__Oscillospiraceae;g__CAG-103;s__CAG-103 sp900757655
UC	HRGMv2_2711	0.000203788700387647	0	0.00111432072647179	0.619047619047619	0	0	0	0.24	0.0210705886195946	-0.000203788700387647	d__Bacteria;p__Firmicutes_A;c__Clostridia;o__Oscillospirales;f__Oscillospiraceae;g__CAG-103;s__CAG-103 sp900757655
CD	HRGMv2_2702	0.000198374660781318	3.08958746975637e-05	0.000426993813740668	0.761904761904762	0	0	2.871013483984e-05	0.25	0.0186923102307537	-0.000198374660781318	d__Bacteria;p__Firmicutes_A;c__Clostridia;o__Oscillospirales;f__Oscillospiraceae;g__CAG-110;s__CAG-110 sp003525905
UC	HRGMv2_2702	0.000198374660781318	3.08958746975637e-05	0.000426993813740668	0.761904761904762	0	0	0	0.12	0.00196025615206315	-0.000198374660781318	d__Bacteria;p__Firmicutes_A;c__Clostridia;o__Oscillospirales;f__Oscillospiraceae;g__CAG-110;s__CAG-110 sp003525905
CD	HRGMv2_2079	0.000197857975188777	7.83238052542579e-05	0.000971793766736135	0.80952380952381	0	0	2.00284660857375e-05	0.25	0.00872171292428972	-0.000197857975188777	d__Bacteria;p__Firmicutes_A;c__Clostridia;o__Lachnospirales;f__Lachnospiraceae;g__Eubacterium_G;s__Eubacterium_G ventriosum
UC	HRGMv2_2079	0.000197857975188777	7.83238052542579e-05	0.000971793766736135	0.80952380952381	0	0	0	0.2	0.0160736969782816	-0.000197857975188777	d__Bacteria;p__Firmicutes_A;c__Clostridia;o__Lachnospirales;f__Lachnospiraceae;g__Eubacterium_G;s__Eubacterium_G ventriosum
CD	HRGMv2_2066	0.000191388459167092	0.000121676151704292	0.000461346854308535	0.904761904761905	0	0	0.000549228882091491	0.40625	0.181828916911581	-0.000191388459167092	d__Bacteria;p__Firmicutes_A;c__Clostridia;o__Lachnospirales;f__Lachnospiraceae;g__Enterocloster;s__Enterocloster sp900541315
UC	HRGMv2_2066	0.000191388459167092	0.000121676151704292	0.000461346854308535	0.904761904761905	0	0	0.000672328266101155	0.44	0.433309279418958	-0.000191388459167092	d__Bacteria;p__Firmicutes_A;c__Clostridia;o__Lachnospirales;f__Lachnospiraceae;g__Enterocloster;s__Enterocloster sp900541315
CD	HRGMv2_2328	0.000187205258498749	0.000106060438209112	0.000280806115366203	1	0	0	6.32277500682629e-05	0.40625	5.5112557599158e-05	-0.000187205258498749	d__Bacteria;p__Firmicutes_A;c__Clostridia;o__Lachnospirales;f__Lachnospiraceae;g__Anaerosacchariphilus;s__Anaerosacchariphilus sp900066385
UC	HRGMv2_2328	0.000187205258498749	0.000106060438209112	0.000280806115366203	1	0	0	0.000121277996673614	0.4	0.00515503676075361	-0.000187205258498749	d__Bacteria;p__Firmicutes_A;c__Clostridia;o__Lachnospirales;f__Lachnospiraceae;g__Anaerosacchariphilus;s__Anaerosacchariphilus sp900066385
CD	HRGMv2_2094	0.000185907159394064	9.18907565431634e-05	0.000369217967241845	0.857142857142857	0	0	0.000283809723440109	0.40625	0.140632821153901	-0.000185907159394064	d__Bacteria;p__Firmicutes_A;c__Clostridia;o__Lachnospirales;f__Lachnospiraceae;g__Roseburia;s__
CD	HRGMv2_2042	0.00033693186131007	0.000183638078085662	0.000576264054930646	1	0.000160284402893927	0	0.000500630027948561	0.59375	0.184065444675603	-0.000176647458416143	d__Bacteria;p__Firmicutes_A;c__Clostridia;o__Lachnospirales;f__Lachnospiraceae;g__Fusicatenibacter;s__Fusicatenibacter sp900772675
CD	HRGMv2_2036	0.00017600333142422	0.0001221747106449	0.000279939735088032	1	0	0	6.22815155281129e-05	0.34375	0.00144359096926597	-0.00017600333142422	d__Bacteria;p__Firmicutes_A;c__Clostridia;o__Lachnospirales;f__Lachnospiraceae;g__UBA7160;s__UBA7160 sp902363135
UC	HRGMv2_2036	0.00017600333142422	0.0001221747106449	0.000279939735088032	1	0	0	0	0.16	3.22798418654704e-06	-0.00017600333142422	d__Bacteria;p__Firmicutes_A;c__Clostridia;o__Lachnospirales;f__Lachnospiraceae;g__UBA7160;s__UBA7160 sp902363135
CD	HRGMv2_2292	0.00017415110142572	5.93433283519072e-05	0.000329968623029404	0.904761904761905	0	0	2.38437164839256e-05	0.25	0.000706130363551964	-0.00017415110142572	d__Bacteria;p__Firmicutes_A;c__Clostridia;o__Lachnospirales;f__Lachnospiraceae;g__UBA3402;s__UBA3402 sp003478355
UC	HRGMv2_2292	0.00017415110142572	5.93433283519072e-05	0.000329968623029404	0.904761904761905	0	0	0	0.16	0.000122080031628487	-0.00017415110142572	d__Bacteria;p__Firmicutes_A;c__Clostridia;o__Lachnospirales;f__Lachnospiraceae;g__UBA3402;s__UBA3402 sp003478355
CD	HRGMv2_0181	0.000170005456547322	3.95764281527512e-05	0.000642333955288974	0.761904761904762	0	0	0	0.21875	0.0196727284724624	-0.000170005456547322	d__Bacteria;p__Bacteroidota;c__Bacteroidia;o__Bacteroidales;f__Marinifilaceae;g__Butyricimonas;s__Butyricimonas virosa
UC	HRGMv2_0181	0.000170005456547322	3.95764281527512e-05	0.000642333955288974	0.761904761904762	0	0	0	0.16	0.00677211774896058	-0.000170005456547322	d__Bacteria;p__Bacteroidota;c__Bacteroidia;o__Bacteroidales;f__Marinifilaceae;g__Butyricimonas;s__Butyricimonas virosa
CD	HRGMv2_2152	0.000163299740155402	8.00438868185701e-05	0.000207419317273583	0.904761904761905	0	0	4.82977733844493e-05	0.34375	0.0003661423839748	-0.000163299740155402	d__Bacteria;p__Firmicutes_A;c__Clostridia;o__Lachnospirales;f__Lachnospiraceae;g__Blautia_A;s__Blautia_A obeum_B
UC	HRGMv2_2152	0.000163299740155402	8.00438868185701e-05	0.000207419317273583	0.904761904761905	0	0	3.53454122093469e-05	0.28	0.0012160861875837	-0.000163299740155402	d__Bacteria;p__Firmicutes_A;c__Clostridia;o__Lachnospirales;f__Lachnospiraceae;g__Blautia_A;s__Blautia_A obeum_B
CD	HRGMv2_0047	0.000346526248398194	0.000213081584599171	0.00115456253754003	0.952380952380952	0.000186951052280696	0	0.00153386887139251	0.6875	0.704529115744069	-0.000159575196117497	d__Bacteria;p__Actinobacteriota;c__Actinomycetia;o__Actinomycetales;f__Bifidobacteriaceae;g__Bifidobacterium;s__Bifidobacterium infantis
CD	HRGMv2_2926	0.000158899980147327	7.71216865233686e-05	0.000879470575537163	0.80952380952381	0	0	0	0.09375	5.5112557599158e-05	-0.000158899980147327	d__Bacteria;p__Firmicutes_A;c__Clostridia;o__Oscillospirales;f__Oscillospiraceae;g__CAG-170;s__CAG-170 sp900549635
UC	HRGMv2_2926	0.000158899980147327	7.71216865233686e-05	0.000879470575537163	0.80952380952381	0	0	0	0.04	8.1013092338107e-06	-0.000158899980147327	d__Bacteria;p__Firmicutes_A;c__Clostridia;o__Oscillospirales;f__Oscillospiraceae;g__CAG-170;s__CAG-170 sp900549635
CD	HRGMv2_3237	0.000155314962359485	0	0.000385424673982656	0.619047619047619	0	0	0	0.125	0.00207486761082845	-0.000155314962359485	d__Bacteria;p__Firmicutes_A;c__Clostridia;o__Peptostreptococcales;f__Anaerovoracaceae;g__;s__
UC	HRGMv2_3237	0.000155314962359485	0	0.000385424673982656	0.619047619047619	0	0	0	0.12	0.00230710876468816	-0.000155314962359485	d__Bacteria;p__Firmicutes_A;c__Clostridia;o__Peptostreptococcales;f__Anaerovoracaceae;g__;s__
CD	HRGMv2_2782	0.000155290935888925	0	0.00072643683645541	0.714285714285714	0	0	0	0.09375	0.000875594345097751	-0.000155290935888925	d__Bacteria;p__Firmicutes_A;c__Clostridia;o__Oscillospirales;f__Oscillospiraceae;g__CAG-170;s__CAG-170 sp000432135
UC	HRGMv2_2782	0.000155290935888925	0	0.00072643683645541	0.714285714285714	0	0	0	0.08	0.000346702043891983	-0.000155290935888925	d__Bacteria;p__Firmicutes_A;c__Clostridia;o__Oscillospirales;f__Oscillospiraceae;g__CAG-170;s__CAG-170 sp000432135
CD	HRGMv2_2153	0.000152080264481326	9.32843354523972e-05	0.000220511779043382	0.904761904761905	0	0	7.69314133068693e-05	0.4375	0.0014254615961867	-0.000152080264481326	d__Bacteria;p__Firmicutes_A;c__Clostridia;o__Lachnospirales;f__Lachnospiraceae;g__Blautia_A;s__Blautia_A sp900120195
UC	HRGMv2_2153	0.000152080264481326	9.32843354523972e-05	0.000220511779043382	0.904761904761905	0	0	4.71852656041175e-05	0.32	0.00222106819008411	-0.000152080264481326	d__Bacteria;p__Firmicutes_A;c__Clostridia;o__Lachnospirales;f__Lachnospiraceae;g__Blautia_A;s__Blautia_A sp900120195
CD	HRGMv2_2131	0.000147743390725594	9.81675159006399e-05	0.000403496643904984	0.904761904761905	0	0	8.95983845757511e-05	0.34375	0.000870767025755828	-0.000147743390725594	d__Bacteria;p__Firmicutes_A;c__Clostridia;o__Lachnospirales;f__Lachnospiraceae;g__UBA7160;s__UBA7160 sp902363665
UC	HRGMv2_2131	0.000147743390725594	9.81675159006399e-05	0.000403496643904984	0.904761904761905	0	0	0	0.16	1.5302988649353e-05	-0.000147743390725594	d__Bacteria;p__Firmicutes_A;c__Clostridia;o__Lachnospirales;f__Lachnospiraceae;g__UBA7160;s__UBA7160 sp902363665
CD	HRGMv2_2172	0.000142945748379804	0	0.00240420465125354	0.571428571428571	0	0	0.00261818702994665	0.46875	1	-0.000142945748379804	d__Bacteria;p__Firmicutes_A;c__Clostridia;o__Lachnospirales;f__Lachnospiraceae;g__Roseburia;s__Roseburia intestinalis
UC	HRGMv2_2172	0.000142945748379804	0	0.00240420465125354	0.571428571428571	0	0	0.00478279160071676	0.48	1	-0.000142945748379804	d__Bacteria;p__Firmicutes_A;c__Clostridia;o__Lachnospirales;f__Lachnospiraceae;g__Roseburia;s__Roseburia intestinalis
CD	HRGMv2_2111	0.000139698902957877	2.88433392887173e-05	0.000322245144379333	0.761904761904762	0	0	5.67339022191729e-05	0.25	0.0334293847026763	-0.000139698902957877	d__Bacteria;p__Firmicutes_A;c__Clostridia;o__Lachnospirales;f__Lachnospiraceae;g__Ruminococcus_A;s__Ruminococcus_A faecicola
UC	HRGMv2_2111	0.000139698902957877	2.88433392887173e-05	0.000322245144379333	0.761904761904762	0	0	0.000101926791522243	0.28	0.123320439036125	-0.000139698902957877	d__Bacteria;p__Firmicutes_A;c__Clostridia;o__Lachnospirales;f__Lachnospiraceae;g__Ruminococcus_A;s__Ruminococcus_A faecicola
UC	HRGMv2_2924	0.000137448544656218	3.70359798607907e-05	0.000305070034794644	0.80952380952381	0	0	0.000256273547803956	0.44	0.471090870901835	-0.000137448544656218	d__Bacteria;p__Firmicutes_A;c__Clostridia;o__Oscillospirales;f__Oscillospiraceae;g__Lawsonibacter;s__Lawsonibacter asaccharolyticus
CD	HRGMv2_2194	0.000217547283657092	0.000110615763589554	0.000304681935491801	1	8.86190017991113e-05	0	0.000165297304232585	0.625	0.0334293847026763	-0.000128928281857981	d__Bacteria;p__Firmicutes_A;c__Clostridia;o__Lachnospirales;f__Lachnospiraceae;g__Blautia_A;s__
CD	HRGMv2_2093	0.000128501769147289	5.01903139235015e-05	0.00022292524067109	0.80952380952381	0	0	0.000132761940412768	0.375	0.093039613379417	-0.000128501769147289	d__Bacteria;p__Firmicutes_A;c__Clostridia;o__Lachnospirales;f__Lachnospiraceae;g__Roseburia;s__Roseburia sp900542495
CD	HRGMv2_2338	0.000121346071542663	7.30134908172025e-05	0.00019792553099151	0.857142857142857	0	0	0	0.15625	0.000149963878657397	-0.000121346071542663	d__Bacteria;p__Firmicutes_A;c__Clostridia;o__Lachnospirales;f__Lachnospiraceae;g__UBA7182;s__
UC	HRGMv2_2338	0.000121346071542663	7.30134908172025e-05	0.00019792553099151	0.857142857142857	0	0	0	0.12	8.1013092338107e-06	-0.000121346071542663	d__Bacteria;p__Firmicutes_A;c__Clostridia;o__Lachnospirales;f__Lachnospiraceae;g__UBA7182;s__
CD	HRGMv2_2748	0.000120503366956772	9.0311524169279e-05	0.000205406023108092	0.952380952380952	0	0	3.61446337106227e-05	0.28125	0.000754236013759628	-0.000120503366956772	d__Bacteria;p__Firmicutes_A;c__Clostridia;o__Oscillospirales;f__Ruminococcaceae;g__Gemmiger;s__Gemmiger sp900540595
UC	HRGMv2_2748	0.000120503366956772	9.0311524169279e-05	0.000205406023108092	0.952380952380952	0	0	0	0.16	8.1013092338107e-06	-0.000120503366956772	d__Bacteria;p__Firmicutes_A;c__Clostridia;o__Oscillospirales;f__Ruminococcaceae;g__Gemmiger;s__Gemmiger sp900540595
CD	HRGMv2_2756	0.00011929321548252	0	0.000329342348896863	0.714285714285714	0	0	0	0.03125	5.5112557599158e-05	-0.00011929321548252	d__Bacteria;p__Firmicutes_A;c__Clostridia;o__Oscillospirales;f__Oscillospiraceae;g__NK3B98;s__NK3B98 sp900545815
UC	HRGMv2_2756	0.00011929321548252	0	0.000329342348896863	0.714285714285714	0	0	0	0	1.57361103377035e-05	-0.00011929321548252	d__Bacteria;p__Firmicutes_A;c__Clostridia;o__Oscillospirales;f__Oscillospiraceae;g__NK3B98;s__NK3B98 sp900545815
CD	HRGMv2_2062	0.000116401729442405	6.17062155891672e-05	0.000224078706550119	0.904761904761905	0	0	1.48876275296809e-05	0.25	0.00114411022884342	-0.000116401729442405	d__Bacteria;p__Firmicutes_A;c__Clostridia;o__Lachnospirales;f__Lachnospiraceae;g__Lachnoclostridium_B;s__Lachnoclostridium_B sp900066555
UC	HRGMv2_2062	0.000116401729442405	6.17062155891672e-05	0.000224078706550119	0.904761904761905	0	0	0.000156179647612262	0.36	0.144269645817692	-0.000116401729442405	d__Bacteria;p__Firmicutes_A;c__Clostridia;o__Lachnospirales;f__Lachnospiraceae;g__Lachnoclostridium_B;s__Lachnoclostridium_B sp900066555
CD	HRGMv2_2867	0.000108572499030237	0	0.000908877543413055	0.571428571428571	0	0	0	0.15625	0.0174713292956469	-0.000108572499030237	d__Bacteria;p__Firmicutes_A;c__Clostridia;o__Oscillospirales;f__Oscillospiraceae;g__CAG-170;s__CAG-170 sp002404795
UC	HRGMv2_2867	0.000108572499030237	0	0.000908877543413055	0.571428571428571	0	0	0	0.04	0.000446830466729784	-0.000108572499030237	d__Bacteria;p__Firmicutes_A;c__Clostridia;o__Oscillospirales;f__Oscillospiraceae;g__CAG-170;s__CAG-170 sp002404795
CD	HRGMv2_2712	0.000107867445813746	0	0.00365154445941096	0.666666666666667	0	0	1.48750271162093e-05	0.25	0.0176887653006552	-0.000107867445813746	d__Bacteria;p__Firmicutes_A;c__Clostridia;o__Oscillospirales;f__Oscillospiraceae;g__CAG-103;s__CAG-103 sp900317855
UC	HRGMv2_2712	0.000107867445813746	0	0.00365154445941096	0.666666666666667	0	0	0	0.24	0.0402517107071847	-0.000107867445813746	d__Bacteria;p__Firmicutes_A;c__Clostridia;o__Oscillospirales;f__Oscillospiraceae;g__CAG-103;s__CAG-103 sp900317855
CD	HRGMv2_2170	0.000160337913630716	0.000121063082921165	0.000273250598928715	0.952380952380952	5.3227853917383e-05	0	0.000248063087621671	0.625	0.339112734169698	-0.000107110059713333	d__Bacteria;p__Firmicutes_A;c__Clostridia;o__Lachnospirales;f__Lachnospiraceae;g__CAG-81;s__
CD	HRGMv2_2124	0.000103328462700412	7.91377307837277e-05	0.000161297802877272	0.952380952380952	0	0	5.17720639777313e-05	0.3125	0.000171667550176612	-0.000103328462700412	d__Bacteria;p__Firmicutes_A;c__Clostridia;o__Lachnospirales;f__Lachnospiraceae;g__Blautia_A;s__Blautia_A sp900066505
UC	HRGMv2_2124	0.000103328462700412	7.91377307837277e-05	0.000161297802877272	0.952380952380952	0	0	7.54340428880354e-05	0.32	0.00198786866241842	-0.000103328462700412	d__Bacteria;p__Firmicutes_A;c__Clostridia;o__Lachnospirales;f__Lachnospiraceae;g__Blautia_A;s__Blautia_A sp900066505
CD	HRGMv2_2262	0.000102234304511999	6.34264168250999e-05	0.000208212260862551	0.952380952380952	0	0	7.49415467808264e-05	0.4375	0.00387414067877492	-0.000102234304511999	d__Bacteria;p__Firmicutes_A;c__Clostridia;o__Lachnospirales;f__Lachnospiraceae;g__Blautia_A;s__Blautia_A sp900066145
CD	HRGMv2_2130	0.000101604101780979	8.36054893961235e-05	0.000211670106762708	0.952380952380952	0	0	9.19454752669474e-05	0.4375	0.0074962242309568	-0.000101604101780979	d__Bacteria;p__Firmicutes_A;c__Clostridia;o__Lachnospirales;f__Lachnospiraceae;g__Blautia_A;s__Blautia_A sp003474435
UC	HRGMv2_2130	0.000101604101780979	8.36054893961235e-05	0.000211670106762708	0.952380952380952	0	0	0.000132107713527626	0.48	0.0668613288502669	-0.000101604101780979	d__Bacteria;p__Firmicutes_A;c__Clostridia;o__Lachnospirales;f__Lachnospiraceae;g__Blautia_A;s__Blautia_A sp003474435
CD	HRGMv2_2110	0.000100655875886947	0	0.000958300514952247	0.523809523809524	0	0	9.33539467529743e-06	0.25	0.105346048125833	-0.000100655875886947	d__Bacteria;p__Firmicutes_A;c__Clostridia;o__Lachnospirales;f__Lachnospiraceae;g__TF01-11;s__TF01-11 sp003529475
UC	HRGMv2_2110	0.000100655875886947	0	0.000958300514952247	0.523809523809524	0	0	0	0.08	0.00677211774896058	-0.000100655875886947	d__Bacteria;p__Firmicutes_A;c__Clostridia;o__Lachnospirales;f__Lachnospiraceae;g__TF01-11;s__TF01-11 sp003529475
UC	HRGMv2_0158	0.000455607944357934	0.000103302754617066	0.00110196135410326	0.952380952380952	0.000356508889027597	0	0.00167005217697371	0.6	1	-9.90990553303375e-05	d__Bacteria;p__Bacteroidota;c__Bacteroidia;o__Bacteroidales;f__Bacteroidaceae;g__Bacteroides;s__Bacteroides sp902362375
CD	HRGMv2_2924	0.000137448544656218	3.70359798607907e-05	0.000305070034794644	0.80952380952381	4.16814866408569e-05	0	0.000528143593239806	0.5	1	-9.57670580153613e-05	d__Bacteria;p__Firmicutes_A;c__Clostridia;o__Oscillospirales;f__Oscillospiraceae;g__Lawsonibacter;s__Lawsonibacter asaccharolyticus
CD	HRGMv2_3934	9.49139209153874e-05	4.39962218564207e-05	0.000179309760275371	0.80952380952381	0	0	0.000346654933317772	0.40625	0.420447010838911	-9.49139209153874e-05	d__Bacteria;p__Bacteroidota;c__Bacteroidia;o__Bacteroidales;f__Bacteroidaceae;g__Bacteroides;s__Bacteroides sp900761785
UC	HRGMv2_3934	9.49139209153874e-05	4.39962218564207e-05	0.000179309760275371	0.80952380952381	0	0	0.000212536554255838	0.4	0.471090870901835	-9.49139209153874e-05	d__Bacteria;p__Bacteroidota;c__Bacteroidia;o__Bacteroidales;f__Bacteroidaceae;g__Bacteroides;s__Bacteroides sp900761785
CD	HRGMv2_0049	8.8544421243373e-05	0	0.000229682572343711	0.666666666666667	0	0	0.00023973146089062	0.46875	1	-8.8544421243373e-05	d__Bacteria;p__Actinobacteriota;c__Actinomycetia;o__Actinomycetales;f__Bifidobacteriaceae;g__Bifidobacterium;s__Bifidobacterium ruminantium
UC	HRGMv2_0049	8.8544421243373e-05	0	0.000229682572343711	0.666666666666667	0	0	0.000104057410788374	0.32	0.301538218723896	-8.8544421243373e-05	d__Bacteria;p__Actinobacteriota;c__Actinomycetia;o__Actinomycetales;f__Bifidobacteriaceae;g__Bifidobacterium;s__Bifidobacterium ruminantium
CD	HRGMv2_2048	8.65502566467597e-05	2.71406314975678e-05	0.000704555057156232	0.80952380952381	0	0	5.98870716492447e-05	0.34375	0.012939047927799	-8.65502566467597e-05	d__Bacteria;p__Firmicutes_A;c__Clostridia;o__Lachnospirales;f__Lachnospiraceae;g__Anaerostipes;s__Anaerostipes hadrus_A
UC	HRGMv2_2048	8.65502566467597e-05	2.71406314975678e-05	0.000704555057156232	0.80952380952381	0	0	0.000188912874959237	0.48	0.167187317738162	-8.65502566467597e-05	d__Bacteria;p__Firmicutes_A;c__Clostridia;o__Lachnospirales;f__Lachnospiraceae;g__Anaerostipes;s__Anaerostipes hadrus_A
CD	HRGMv2_2440	8.40822535674735e-05	5.36302081244723e-05	0.000119671417033267	0.904761904761905	0	0	6.45730929094948e-05	0.46875	0.00966678135766346	-8.40822535674735e-05	d__Bacteria;p__Firmicutes_A;c__Clostridia;o__Lachnospirales;f__Lachnospiraceae;g__Blautia_A;s__Blautia_A sp000285855
UC	HRGMv2_2440	8.40822535674735e-05	5.36302081244723e-05	0.000119671417033267	0.904761904761905	0	0	9.37137164423345e-05	0.48	0.037259185295731	-8.40822535674735e-05	d__Bacteria;p__Firmicutes_A;c__Clostridia;o__Lachnospirales;f__Lachnospiraceae;g__Blautia_A;s__Blautia_A sp000285855
CD	HRGMv2_2439	7.7244778246501e-05	4.53657518876853e-05	0.000122217688249141	0.80952380952381	0	0	0	0.1875	0.000171997394217542	-7.7244778246501e-05	d__Bacteria;p__Firmicutes_A;c__Clostridia;o__Lachnospirales;f__Lachnospiraceae;g__Anaerosacchariphilus;s__Anaerosacchariphilus sp014290175
UC	HRGMv2_2439	7.7244778246501e-05	4.53657518876853e-05	0.000122217688249141	0.80952380952381	0	0	0	0.16	0.00222106819008411	-7.7244778246501e-05	d__Bacteria;p__Firmicutes_A;c__Clostridia;o__Lachnospirales;f__Lachnospiraceae;g__Anaerosacchariphilus;s__Anaerosacchariphilus sp014290175
CD	HRGMv2_2177	0.000736908459726611	0.000328577868378551	0.00119888176017482	1	0.000664615615251328	6.03919521859021e-05	0.001123554977188	0.78125	1	-7.2292844475283e-05	d__Bacteria;p__Firmicutes_A;c__Clostridia;o__Lachnospirales;f__Lachnospiraceae;g__Blautia_A;s__Blautia_A wexlerae
CD	HRGMv2_2986	7.09626745097791e-05	0	0.000270322798293496	0.619047619047619	0	0	0	0.15625	0.0126406444028832	-7.09626745097791e-05	d__Bacteria;p__Firmicutes_A;c__Clostridia;o__Oscillospirales;f__Oscillospiraceae;g__CAG-170;s__CAG-170 sp900553545
UC	HRGMv2_2986	7.09626745097791e-05	0	0.000270322798293496	0.619047619047619	0	0	0	0.04	0.00114969948997915	-7.09626745097791e-05	d__Bacteria;p__Firmicutes_A;c__Clostridia;o__Oscillospirales;f__Oscillospiraceae;g__CAG-170;s__CAG-170 sp900553545
CD	HRGMv2_3904	7.08245678656491e-05	0	0.000148619936646185	0.714285714285714	0	0	0	0.21875	0.0772146687814229	-7.08245678656491e-05	d__Bacteria;p__Bacteroidota;c__Bacteroidia;o__Bacteroidales;f__Bacteroidaceae;g__Bacteroides;s__Bacteroides acidifaciens
UC	HRGMv2_3904	7.08245678656491e-05	0	0.000148619936646185	0.714285714285714	0	0	0	0.04	0.000128807677361041	-7.08245678656491e-05	d__Bacteria;p__Bacteroidota;c__Bacteroidia;o__Bacteroidales;f__Bacteroidaceae;g__Bacteroides;s__Bacteroides acidifaciens
CD	HRGMv2_2784	7.01416922538576e-05	0	0.000128481446371033	0.666666666666667	0	0	0	0.125	0.000870767025755828	-7.01416922538576e-05	d__Bacteria;p__Firmicutes_A;c__Clostridia;o__Oscillospirales;f__Oscillospiraceae;g__CAG-170;s__
UC	HRGMv2_2784	7.01416922538576e-05	0	0.000128481446371033	0.666666666666667	0	0	0	0.04	0.000215336246726469	-7.01416922538576e-05	d__Bacteria;p__Firmicutes_A;c__Clostridia;o__Oscillospirales;f__Oscillospiraceae;g__CAG-170;s__
CD	HRGMv2_1899	6.97342624130419e-05	0	0.000142520104191202	0.666666666666667	0	0	8.6126203961306e-05	0.375	0.244640390768014	-6.97342624130419e-05	d__Bacteria;p__Firmicutes;c__Bacilli;o__Erysipelotrichales;f__Erysipelatoclostridiaceae;g__Faecalibacillus;s__Faecalibacillus faecis
UC	HRGMv2_1899	6.97342624130419e-05	0	0.000142520104191202	0.666666666666667	0	0	0.000218521220758609	0.36	0.598919716328169	-6.97342624130419e-05	d__Bacteria;p__Firmicutes;c__Bacilli;o__Erysipelotrichales;f__Erysipelatoclostridiaceae;g__Faecalibacillus;s__Faecalibacillus faecis
UC	HRGMv2_2093	0.000128501769147289	5.01903139235015e-05	0.00022292524067109	0.80952380952381	5.9141902812802e-05	0	0.000317604073281068	0.52	1	-6.93598663344869e-05	d__Bacteria;p__Firmicutes_A;c__Clostridia;o__Lachnospirales;f__Lachnospiraceae;g__Roseburia;s__Roseburia sp900542495
CD	HRGMv2_2359	6.68725950392725e-05	4.79326581366973e-05	0.000152561772223798	0.857142857142857	0	0	6.29536917492087e-06	0.25	0.000754236013759628	-6.68725950392725e-05	d__Bacteria;p__Firmicutes_A;c__Clostridia;o__Lachnospirales;f__Lachnospiraceae;g__Mediterraneibacter_A;s__Mediterraneibacter_A butyricigenes
UC	HRGMv2_2359	6.68725950392725e-05	4.79326581366973e-05	0.000152561772223798	0.857142857142857	0	0	0.000101552765162848	0.44	0.0890634368755114	-6.68725950392725e-05	d__Bacteria;p__Firmicutes_A;c__Clostridia;o__Lachnospirales;f__Lachnospiraceae;g__Mediterraneibacter_A;s__Mediterraneibacter_A butyricigenes
UC	HRGMv2_2170	0.000160337913630716	0.000121063082921165	0.000273250598928715	0.952380952380952	9.61632744651088e-05	0	0.000408035052818131	0.52	1	-6.41746391656067e-05	d__Bacteria;p__Firmicutes_A;c__Clostridia;o__Lachnospirales;f__Lachnospiraceae;g__CAG-81;s__
UC	HRGMv2_2262	0.000102234304511999	6.34264168250999e-05	0.000208212260862551	0.952380952380952	4.07895711165128e-05	0	0.000199315784978092	0.52	0.263932651813278	-6.14447333954857e-05	d__Bacteria;p__Firmicutes_A;c__Clostridia;o__Lachnospirales;f__Lachnospiraceae;g__Blautia_A;s__Blautia_A sp900066145
CD	HRGMv2_4259	5.8843142421601e-05	4.39676088808126e-05	9.27024560376218e-05	0.904761904761905	0	0	4.84421371321312e-05	0.375	0.00670621240322434	-5.8843142421601e-05	d__Bacteria;p__Firmicutes_A;c__Clostridia;o__Lachnospirales;f__Lachnospiraceae;g__Blautia_A;s__Blautia_A sp003477525
CD	HRGMv2_2675	5.8350245783351e-05	0	0.00025911202938092	0.571428571428571	0	0	0	0.125	0.00410652447638432	-5.8350245783351e-05	d__Bacteria;p__Firmicutes_A;c__Clostridia;o__Oscillospirales;f__Ruminococcaceae;g__Gemmiger;s__Gemmiger sp900540775
UC	HRGMv2_2675	5.8350245783351e-05	0	0.00025911202938092	0.571428571428571	0	0	0	0.04	0.00149782078806222	-5.8350245783351e-05	d__Bacteria;p__Firmicutes_A;c__Clostridia;o__Oscillospirales;f__Ruminococcaceae;g__Gemmiger;s__Gemmiger sp900540775
CD	HRGMv2_2175	5.81046533002803e-05	3.912291577487e-05	7.81288768483707e-05	0.904761904761905	0	0	5.78340184152632e-05	0.375	0.0147927247235071	-5.81046533002803e-05	d__Bacteria;p__Firmicutes_A;c__Clostridia;o__Lachnospirales;f__Lachnospiraceae;g__Blautia_A;s__Blautia_A sp003471165
UC	HRGMv2_2175	5.81046533002803e-05	3.912291577487e-05	7.81288768483707e-05	0.904761904761905	0	0	7.4039673805042e-05	0.48	0.394755656694942	-5.81046533002803e-05	d__Bacteria;p__Firmicutes_A;c__Clostridia;o__Lachnospirales;f__Lachnospiraceae;g__Blautia_A;s__Blautia_A sp003471165
CD	HRGMv2_2247	5.64709863006052e-05	2.81640306833106e-05	0.000102444653280165	0.857142857142857	0	0	1.07310204918535e-05	0.25	0.00197523804976375	-5.64709863006052e-05	d__Bacteria;p__Firmicutes_A;c__Clostridia;o__Lachnospirales;f__Lachnospiraceae;g__Blautia_A;s__Blautia_A sp900548245
UC	HRGMv2_2247	5.64709863006052e-05	2.81640306833106e-05	0.000102444653280165	0.857142857142857	0	0	0	0.24	0.00447418688277163	-5.64709863006052e-05	d__Bacteria;p__Firmicutes_A;c__Clostridia;o__Lachnospirales;f__Lachnospiraceae;g__Blautia_A;s__Blautia_A sp900548245
CD	HRGMv2_2178	0.000343856719693672	0.00013365499507079	0.000477884147003151	1	0.000289819438065208	0	0.000518631471000956	0.71875	0.666866741182393	-5.40372816284645e-05	d__Bacteria;p__Firmicutes_A;c__Clostridia;o__Lachnospirales;f__Lachnospiraceae;g__Blautia_A;s__Blautia_A wexlerae_B
CD	HRGMv2_0667	5.28486391059388e-05	0	0.000589852172688235	0.571428571428571	0	0	0	0.0625	0.00176292575782282	-5.28486391059388e-05	d__Bacteria;p__Firmicutes_A;c__Clostridia_A;o__Christensenellales;f__CAG-74;g__SFFH01;s__SFFH01 sp900542395
UC	HRGMv2_0667	5.28486391059388e-05	0	0.000589852172688235	0.571428571428571	0	0	0	0.04	0.00166396900184716	-5.28486391059388e-05	d__Bacteria;p__Firmicutes_A;c__Clostridia_A;o__Christensenellales;f__CAG-74;g__SFFH01;s__SFFH01 sp900542395
CD	HRGMv2_2174	0.000867166741970854	0.000411071787318869	0.0016323740645192	1	0.00081566017244552	6.73960649681908e-05	0.00162715332730839	0.78125	1	-5.15065695253343e-05	d__Bacteria;p__Firmicutes_A;c__Clostridia;o__Lachnospirales;f__Lachnospiraceae;g__Blautia_A;s__Blautia_A wexlerae_A
CD	HRGMv2_3128	5.11510697649374e-05	0	8.63284898720699e-05	0.714285714285714	0	0	6.34765417968684e-05	0.40625	0.276969303045044	-5.11510697649374e-05	d__Bacteria;p__Firmicutes_A;c__Clostridia;o__Oscillospirales;f__Oscillospiraceae;g__Dysosmobacter;s__Dysosmobacter sp014297375
UC	HRGMv2_3128	5.11510697649374e-05	0	8.63284898720699e-05	0.714285714285714	0	0	9.89993527513183e-05	0.32	0.422805919526566	-5.11510697649374e-05	d__Bacteria;p__Firmicutes_A;c__Clostridia;o__Oscillospirales;f__Oscillospiraceae;g__Dysosmobacter;s__Dysosmobacter sp014297375
CD	HRGMv2_2827	4.87638493604151e-05	0	0.000110833592115401	0.523809523809524	0	0	0	0	0.000381501480828116	-4.87638493604151e-05	d__Bacteria;p__Firmicutes_A;c__Clostridia;o__Oscillospirales;f__Oscillospiraceae;g__CAG-83;s__CAG-83 sp003487665
UC	HRGMv2_2827	4.87638493604151e-05	0	0.000110833592115401	0.523809523809524	0	0	0	0	0.0012160861875837	-4.87638493604151e-05	d__Bacteria;p__Firmicutes_A;c__Clostridia;o__Oscillospirales;f__Oscillospiraceae;g__CAG-83;s__CAG-83 sp003487665
CD	HRGMv2_1627	4.75077318933921e-05	0	0.000130641454695597	0.571428571428571	0	0	0	0.21875	0.172336487042369	-4.75077318933921e-05	d__Bacteria;p__Actinobacteriota;c__Coriobacteriia;o__Coriobacteriales;f__Eggerthellaceae;g__Adlercreutzia;s__Adlercreutzia celatus_A
UC	HRGMv2_1627	4.75077318933921e-05	0	0.000130641454695597	0.571428571428571	0	0	0	0.2	0.108922761391068	-4.75077318933921e-05	d__Bacteria;p__Actinobacteriota;c__Coriobacteriia;o__Coriobacteriales;f__Eggerthellaceae;g__Adlercreutzia;s__Adlercreutzia celatus_A
CD	HRGMv2_2798	4.48999691552861e-05	0	0.000333313741297676	0.523809523809524	0	0	0	0.03125	0.00144359096926597	-4.48999691552861e-05	d__Bacteria;p__Firmicutes_A;c__Clostridia;o__Oscillospirales;f__Oscillospiraceae;g__CAG-170;s__CAG-170 sp003516765
UC	HRGMv2_2798	4.48999691552861e-05	0	0.000333313741297676	0.523809523809524	0	0	0	0	0.0012160861875837	-4.48999691552861e-05	d__Bacteria;p__Firmicutes_A;c__Clostridia;o__Oscillospirales;f__Oscillospiraceae;g__CAG-170;s__CAG-170 sp003516765
CD	HRGMv2_2067	4.44799109398998e-05	1.93960925430043e-05	9.57850792012653e-05	0.761904761904762	0	0	0.000165162566734793	0.4375	0.913377633783288	-4.44799109398998e-05	d__Bacteria;p__Firmicutes_A;c__Clostridia;o__Lachnospirales;f__Lachnospiraceae;g__Enterocloster;s__Enterocloster sp900543885
UC	HRGMv2_2067	4.44799109398998e-05	1.93960925430043e-05	9.57850792012653e-05	0.761904761904762	0	0	0.000170840320124998	0.32	0.478890528049892	-4.44799109398998e-05	d__Bacteria;p__Firmicutes_A;c__Clostridia;o__Lachnospirales;f__Lachnospiraceae;g__Enterocloster;s__Enterocloster sp900543885
CD	HRGMv2_2264	4.36818326241251e-05	2.38788877630672e-05	7.44589693748025e-05	0.761904761904762	0	0	0	0.21875	0.00410652447638432	-4.36818326241251e-05	d__Bacteria;p__Firmicutes_A;c__Clostridia;o__Lachnospirales;f__Lachnospiraceae;g__GCA-900066135;s__GCA-900066135 sp900066135
UC	HRGMv2_2264	4.36818326241251e-05	2.38788877630672e-05	7.44589693748025e-05	0.761904761904762	0	0	5.20656573786732e-05	0.32	0.178643307264834	-4.36818326241251e-05	d__Bacteria;p__Firmicutes_A;c__Clostridia;o__Lachnospirales;f__Lachnospiraceae;g__GCA-900066135;s__GCA-900066135 sp900066135
CD	HRGMv2_3227	4.30591468455395e-05	0	0.000113658066196994	0.714285714285714	0	0	0	0.15625	0.00375386050040919	-4.30591468455395e-05	d__Bacteria;p__Firmicutes_A;c__Clostridia;o__Peptostreptococcales;f__Anaerovoracaceae;g__UBA1191;s__UBA1191 sp900549125
UC	HRGMv2_3227	4.30591468455395e-05	0	0.000113658066196994	0.714285714285714	0	0	0	0.12	0.00179268629623439	-4.30591468455395e-05	d__Bacteria;p__Firmicutes_A;c__Clostridia;o__Peptostreptococcales;f__Anaerovoracaceae;g__UBA1191;s__UBA1191 sp900549125
CD	HRGMv2_2257	4.24854398018563e-05	0	5.70206507073487e-05	0.571428571428571	0	0	6.5113170541496e-05	0.3125	0.727959516315213	-4.24854398018563e-05	d__Bacteria;p__Firmicutes_A;c__Clostridia;o__Lachnospirales;f__Lachnospiraceae;g__Clostridium_Q;s__Clostridium_Q saccharolyticum_A
UC	HRGMv2_2257	4.24854398018563e-05	0	5.70206507073487e-05	0.571428571428571	0	0	0.000136351101875563	0.36	1	-4.24854398018563e-05	d__Bacteria;p__Firmicutes_A;c__Clostridia;o__Lachnospirales;f__Lachnospiraceae;g__Clostridium_Q;s__Clostridium_Q saccharolyticum_A
UC	HRGMv2_2194	0.000217547283657092	0.000110615763589554	0.000304681935491801	1	0.000175491178858832	0	0.000280904125670327	0.64	0.722985481827926	-4.20561047982597e-05	d__Bacteria;p__Firmicutes_A;c__Clostridia;o__Lachnospirales;f__Lachnospiraceae;g__Blautia_A;s__
CD	HRGMv2_1635	4.16894207406902e-05	0	0.00022964277714038	0.523809523809524	0	0	5.23386385332657e-05	0.3125	0.206606436616816	-4.16894207406902e-05	d__Bacteria;p__Actinobacteriota;c__Coriobacteriia;o__Coriobacteriales;f__Eggerthellaceae;g__Ellagibacter;s__Ellagibacter isourolithinifaciens
UC	HRGMv2_1635	4.16894207406902e-05	0	0.00022964277714038	0.523809523809524	0	0	0	0.12	0.0499996003841311	-4.16894207406902e-05	d__Bacteria;p__Actinobacteriota;c__Coriobacteriia;o__Coriobacteriales;f__Eggerthellaceae;g__Ellagibacter;s__Ellagibacter isourolithinifaciens
CD	HRGMv2_3186	4.07515233325607e-05	0	0.000139663911575247	0.619047619047619	0	0	0	0.09375	0.00176292575782282	-4.07515233325607e-05	d__Bacteria;p__Firmicutes_A;c__Clostridia;o__Oscillospirales;f__Oscillospiraceae;g__CAG-110;s__
UC	HRGMv2_3186	4.07515233325607e-05	0	0.000139663911575247	0.619047619047619	0	0	0	0	0.000174551812149316	-4.07515233325607e-05	d__Bacteria;p__Firmicutes_A;c__Clostridia;o__Oscillospirales;f__Oscillospiraceae;g__CAG-110;s__
CD	HRGMv2_2212	3.94991471505395e-05	0	0.000120779348615352	0.571428571428571	0	0	0.000318478851763821	0.4375	1	-3.94991471505395e-05	d__Bacteria;p__Firmicutes_A;c__Clostridia;o__Lachnospirales;f__Lachnospiraceae;g__Anaerobutyricum;s__Anaerobutyricum soehngenii
UC	HRGMv2_2212	3.94991471505395e-05	0	0.000120779348615352	0.571428571428571	0	0	3.50616196652228e-05	0.28	0.393337499984159	-3.94991471505395e-05	d__Bacteria;p__Firmicutes_A;c__Clostridia;o__Lachnospirales;f__Lachnospiraceae;g__Anaerobutyricum;s__Anaerobutyricum soehngenii
CD	HRGMv2_2049	3.88237391621568e-05	0	9.41507817713027e-05	0.714285714285714	0	0	0	0.09375	0.000421784895353255	-3.88237391621568e-05	d__Bacteria;p__Firmicutes_A;c__Clostridia;o__Lachnospirales;f__Lachnospiraceae;g__Anaerostipes;s__Anaerostipes sp900066705
UC	HRGMv2_2049	3.88237391621568e-05	0	9.41507817713027e-05	0.714285714285714	0	0	6.86332747643199e-05	0.36	0.167187317738162	-3.88237391621568e-05	d__Bacteria;p__Firmicutes_A;c__Clostridia;o__Lachnospirales;f__Lachnospiraceae;g__Anaerostipes;s__Anaerostipes sp900066705
UC	HRGMv2_2686	6.42509047508379e-05	0	0.000184111782725704	0.714285714285714	2.61284204735854e-05	0	0.00020296061372274	0.52	1	-3.81224842772525e-05	d__Bacteria;p__Firmicutes_A;c__Clostridia;o__Oscillospirales;f__Ruminococcaceae;g__Ruthenibacterium;s__Ruthenibacterium lactatiformans
CD	HRGMv2_2720	3.62204210799578e-05	0	0.000227757836140123	0.523809523809524	0	0	0	0.1875	0.0530030172246876	-3.62204210799578e-05	d__Bacteria;p__Firmicutes_A;c__Clostridia;o__Oscillospirales;f__Ruminococcaceae;g__Ruminococcus_D;s__Ruminococcus_D sp900539095
UC	HRGMv2_2720	3.62204210799578e-05	0	0.000227757836140123	0.523809523809524	0	0	0	0.16	0.0551220534204085	-3.62204210799578e-05	d__Bacteria;p__Firmicutes_A;c__Clostridia;o__Oscillospirales;f__Ruminococcaceae;g__Ruminococcus_D;s__Ruminococcus_D sp900539095
CD	HRGMv2_2686	6.42509047508379e-05	0	0.000184111782725704	0.714285714285714	2.87308169664063e-05	0	0.000161270041357821	0.53125	0.789238399582889	-3.55200877844316e-05	d__Bacteria;p__Firmicutes_A;c__Clostridia;o__Oscillospirales;f__Ruminococcaceae;g__Ruthenibacterium;s__Ruthenibacterium lactatiformans
CD	HRGMv2_2037	3.51682725011225e-05	0	0.000182813602447431	0.619047619047619	0	0	0	0.15625	0.00748129549195237	-3.51682725011225e-05	d__Bacteria;p__Firmicutes_A;c__Clostridia;o__Lachnospirales;f__Lachnospiraceae;g__GCA-900066135;s__
UC	HRGMv2_2037	3.51682725011225e-05	0	0.000182813602447431	0.619047619047619	0	0	0	0.12	0.0125080080471367	-3.51682725011225e-05	d__Bacteria;p__Firmicutes_A;c__Clostridia;o__Lachnospirales;f__Lachnospiraceae;g__GCA-900066135;s__
CD	HRGMv2_2807	3.1116523479538e-05	0	0.000132191626241068	0.523809523809524	0	0	0	0.0625	0.00410652447638432	-3.1116523479538e-05	d__Bacteria;p__Firmicutes_A;c__Clostridia;o__Oscillospirales;f__Oscillospiraceae;g__CAG-83;s__CAG-83 sp900545495
UC	HRGMv2_2807	3.1116523479538e-05	0	0.000132191626241068	0.523809523809524	0	0	0	0	0.0012160861875837	-3.1116523479538e-05	d__Bacteria;p__Firmicutes_A;c__Clostridia;o__Oscillospirales;f__Oscillospiraceae;g__CAG-83;s__CAG-83 sp900545495
UC	HRGMv2_4259	5.8843142421601e-05	4.39676088808126e-05	9.27024560376218e-05	0.904761904761905	2.97038951581954e-05	0	0.000104841605282441	0.52	0.351791577649857	-2.91392472634056e-05	d__Bacteria;p__Firmicutes_A;c__Clostridia;o__Lachnospirales;f__Lachnospiraceae;g__Blautia_A;s__Blautia_A sp003477525
CD	HRGMv2_4570	2.68597088519226e-05	0	6.80732029113183e-05	0.523809523809524	0	0	0	0.125	0.0157010606861242	-2.68597088519226e-05	d__Bacteria;p__Firmicutes_A;c__Clostridia;o__Oscillospirales;f__Acutalibacteraceae;g__;s__
UC	HRGMv2_4570	2.68597088519226e-05	0	6.80732029113183e-05	0.523809523809524	0	0	0	0.12	0.0562981582378214	-2.68597088519226e-05	d__Bacteria;p__Firmicutes_A;c__Clostridia;o__Oscillospirales;f__Acutalibacteraceae;g__;s__
CD	HRGMv2_2830	2.63512231446791e-05	0	4.65839327451574e-05	0.571428571428571	0	0	0	0.03125	0.000681397130580744	-2.63512231446791e-05	d__Bacteria;p__Firmicutes_A;c__Clostridia;o__Oscillospirales;f__Acutalibacteraceae;g__UBA737;s__UBA737 sp900549055
UC	HRGMv2_2830	2.63512231446791e-05	0	4.65839327451574e-05	0.571428571428571	0	0	0	0	0.000446830466729784	-2.63512231446791e-05	d__Bacteria;p__Firmicutes_A;c__Clostridia;o__Oscillospirales;f__Acutalibacteraceae;g__UBA737;s__UBA737 sp900549055
CD	HRGMv2_2033	2.49759960532915e-05	0	0.000174136280547334	0.571428571428571	0	0	0	0.125	0.0126082266137479	-2.49759960532915e-05	d__Bacteria;p__Firmicutes_A;c__Clostridia;o__Lachnospirales;f__Lachnospiraceae;g__Eubacterium_G;s__Eubacterium_G sp000432355
UC	HRGMv2_2033	2.49759960532915e-05	0	0.000174136280547334	0.571428571428571	0	0	0	0.12	0.0321014704555157	-2.49759960532915e-05	d__Bacteria;p__Firmicutes_A;c__Clostridia;o__Lachnospirales;f__Lachnospiraceae;g__Eubacterium_G;s__Eubacterium_G sp000432355
CD	HRGMv2_0074	2.47954528743849e-05	0	7.67125120931125e-05	0.523809523809524	0	0	0.000141121126325371	0.34375	1	-2.47954528743849e-05	d__Bacteria;p__Actinobacteriota;c__Actinomycetia;o__Actinomycetales;f__Bifidobacteriaceae;g__Bifidobacterium;s__Bifidobacterium breve
CD	HRGMv2_4244	2.01352441357052e-05	0	0.000206595449897859	0.523809523809524	0	0	0	0.125	0.0368744916020048	-2.01352441357052e-05	d__Bacteria;p__Firmicutes_A;c__Clostridia;o__Lachnospirales;f__Lachnospiraceae;g__UBA9502;s__UBA9502 sp900770535
UC	HRGMv2_4244	2.01352441357052e-05	0	0.000206595449897859	0.523809523809524	0	0	0	0.16	0.106436941074869	-2.01352441357052e-05	d__Bacteria;p__Firmicutes_A;c__Clostridia;o__Lachnospirales;f__Lachnospiraceae;g__UBA9502;s__UBA9502 sp900770535
CD	HRGMv2_0001	0	0	0	0.142857142857143	0	0	0	0	0.352524659686855	0	d__Bacteria;p__Firmicutes;c__Bacilli;o__Acholeplasmatales;f__Anaeroplasmataceae;g__CAG-307;s__CAG-307 sp001916215
CD	HRGMv2_0002	0	0	0	0.0952380952380952	0	0	0	0	0.704529115744069	0	d__Bacteria;p__Firmicutes;c__Bacilli;o__Acholeplasmatales;f__Anaeroplasmataceae;g__CAG-307;s__CAG-307 sp900547045
CD	HRGMv2_0050	0	0	0.000197687666935393	0.285714285714286	0	0	0.000175125707600771	0.28125	1	0	d__Bacteria;p__Actinobacteriota;c__Actinomycetia;o__Actinomycetales;f__Bifidobacteriaceae;g__Bifidobacterium;s__Bifidobacterium bifidum
CD	HRGMv2_0051	0	0	0	0	0	0	0	0.03125	1	0	d__Bacteria;p__Actinobacteriota;c__Actinomycetia;o__Actinomycetales;f__Bifidobacteriaceae;g__Bifidobacterium;s__Bifidobacterium animalis
CD	HRGMv2_0070	0	0	6.22266879779913e-05	0.428571428571429	0	0	0	0.21875	0.400267377429732	0	d__Bacteria;p__Actinobacteriota;c__Actinomycetia;o__Actinomycetales;f__Bifidobacteriaceae;g__Bifidobacterium;s__Bifidobacterium pseudocatenulatum
CD	HRGMv2_0071	0	0	0	0.19047619047619	0	0	0	0.15625	1	0	d__Bacteria;p__Actinobacteriota;c__Actinomycetia;o__Actinomycetales;f__Bifidobacteriaceae;g__Bifidobacterium;s__Bifidobacterium catenulatum
CD	HRGMv2_0072	0	0	0	0.142857142857143	0	0	0	0.125	1	0	d__Bacteria;p__Actinobacteriota;c__Actinomycetia;o__Actinomycetales;f__Bifidobacteriaceae;g__Bifidobacterium;s__Bifidobacterium sp002742445
CD	HRGMv2_0077	0	0	0	0	0	0	0	0.125	0.639441136778598	0	d__Bacteria;p__Actinobacteriota;c__Actinomycetia;o__Actinomycetales;f__Bifidobacteriaceae;g__Bifidobacterium;s__Bifidobacterium dentium
CD	HRGMv2_0083	0	0	0	0	0	0	0	0	1	0	d__Bacteria;p__Actinobacteriota;c__Actinomycetia;o__Actinomycetales;f__Bifidobacteriaceae;g__Bifidobacterium;s__Bifidobacterium angulatum
CD	HRGMv2_0137	0	0	0.000139460015469536	0.285714285714286	0	0	0	0.09375	0.234675196881908	0	d__Bacteria;p__Bacteroidota;c__Bacteroidia;o__Bacteroidales;f__Bacteroidaceae;g__Paraprevotella;s__Paraprevotella xylaniphila
CD	HRGMv2_0147	0	0	0	0.142857142857143	0	0	0	0	0.352524659686855	0	d__Bacteria;p__Bacteroidota;c__Bacteroidia;o__Bacteroidales;f__Bacteroidaceae;g__Phocaeicola;s__Phocaeicola plebeius_A
CD	HRGMv2_0148	0	0	0	0.142857142857143	0	0	0	0	0.352524659686855	0	d__Bacteria;p__Bacteroidota;c__Bacteroidia;o__Bacteroidales;f__Bacteroidaceae;g__Phocaeicola;s__Phocaeicola plebeius
CD	HRGMv2_0149	0	0	0	0.142857142857143	0	0	0	0	0.352524659686855	0	d__Bacteria;p__Bacteroidota;c__Bacteroidia;o__Bacteroidales;f__Bacteroidaceae;g__Phocaeicola;s__
CD	HRGMv2_0154	0	0	0	0.0476190476190476	0	0	0	0	1	0	d__Bacteria;p__Bacteroidota;c__Bacteroidia;o__Bacteroidales;f__Rikenellaceae;g__Alistipes_A;s__Alistipes_A sp900539755
CD	HRGMv2_0185	0	0	0	0.0476190476190476	0	0	0	0	1	0	d__Bacteria;p__Bacteroidota;c__Bacteroidia;o__Bacteroidales;f__Bacteroidaceae;g__Prevotella;s__Prevotella rara
CD	HRGMv2_0186	0	0	0	0.0476190476190476	0	0	0	0	1	0	d__Bacteria;p__Bacteroidota;c__Bacteroidia;o__Bacteroidales;f__Bacteroidaceae;g__Prevotella;s__
CD	HRGMv2_0206	0	0	0	0.0476190476190476	0	0	0	0	1	0	d__Bacteria;p__Bacteroidota;c__Bacteroidia;o__Bacteroidales;f__Rikenellaceae;g__Alistipes;s__Alistipes sp000434235
CD	HRGMv2_0234	0	0	9.96260360460812e-05	0.333333333333333	0	0	0	0.09375	0.246325473648909	0	d__Bacteria;p__Bacteroidota;c__Bacteroidia;o__Bacteroidales;f__Bacteroidaceae;g__Bacteroides;s__Bacteroides intestinalis
CD	HRGMv2_0238	0	0	0	0.19047619047619	0	0	0	0.0625	0.582372614597679	0	d__Bacteria;p__Bacteroidota;c__Bacteroidia;o__Bacteroidales;f__Bacteroidaceae;g__Bacteroides;s__Bacteroides salyersiae
CD	HRGMv2_0251	0	0	0	0.0952380952380952	0	0	0	0	0.704529115744069	0	d__Bacteria;p__Bacteroidota;c__Bacteroidia;o__Bacteroidales;f__Tannerellaceae;g__Parabacteroides;s__Parabacteroides sp000436495
CD	HRGMv2_0253	0	0	0	0.142857142857143	0	0	0	0.15625	1	0	d__Bacteria;p__Bacteroidota;c__Bacteroidia;o__Bacteroidales;f__Bacteroidaceae;g__Bacteroides;s__Bacteroides eggerthii
CD	HRGMv2_0287	0	0	0	0.0476190476190476	0	0	0	0.03125	1	0	d__Bacteria;p__Bacteroidota;c__Bacteroidia;o__Bacteroidales;f__Marinifilaceae;g__Odoribacter;s__Odoribacter laneus
CD	HRGMv2_0294	0	0	0.000674011941058036	0.428571428571429	0	0	0	0.1875	0.201904281617108	0	d__Bacteria;p__Bacteroidota;c__Bacteroidia;o__Bacteroidales;f__Rikenellaceae;g__Alistipes;s__Alistipes senegalensis
CD	HRGMv2_0296	0	0	0	0.142857142857143	0	0	0	0	0.352524659686855	0	d__Bacteria;p__Bacteroidota;c__Bacteroidia;o__Bacteroidales;f__Bacteroidaceae;g__Phocaeicola;s__Phocaeicola sp000436795
CD	HRGMv2_0297	0	0	0	0.0476190476190476	0	0	0	0	1	0	d__Bacteria;p__Bacteroidota;c__Bacteroidia;o__Bacteroidales;f__Bacteroidaceae;g__Phocaeicola;s__Phocaeicola sp000432735
CD	HRGMv2_0305	0	0	0	0.0476190476190476	0	0	0	0	1	0	d__Bacteria;p__Bacteroidota;c__Bacteroidia;o__Bacteroidales;f__Bacteroidaceae;g__Prevotella;s__Prevotella sp900554695
CD	HRGMv2_0319	0	0	0	0	0	0	0	0.03125	1	0	d__Bacteria;p__Bacteroidota;c__Bacteroidia;o__Bacteroidales;f__Bacteroidaceae;g__Phocaeicola;s__Phocaeicola sp900542985
CD	HRGMv2_0329	0	0	0	0.0476190476190476	0	0	0	0	1	0	d__Bacteria;p__Bacteroidota;c__Bacteroidia;o__Bacteroidales;f__Muribaculaceae;g__CAG-279;s__CAG-279 sp900544305
CD	HRGMv2_0341	0	0	0	0.0952380952380952	0	0	0	0	0.704529115744069	0	d__Bacteria;p__Bacteroidota;c__Bacteroidia;o__Bacteroidales;f__Tannerellaceae;g__Parabacteroides;s__Parabacteroides sp900548175
CD	HRGMv2_0360	0	0	0	0.0476190476190476	0	0	0	0	1	0	d__Bacteria;p__Bacteroidota;c__Bacteroidia;o__Bacteroidales;f__Bacteroidaceae;g__Phocaeicola;s__Phocaeicola mediterraneensis
CD	HRGMv2_0361	0	0	0	0.0476190476190476	0	0	0	0	1	0	d__Bacteria;p__Bacteroidota;c__Bacteroidia;o__Bacteroidales;f__Bacteroidaceae;g__Phocaeicola;s__Phocaeicola sp900066455
CD	HRGMv2_0374	0	0	0	0.142857142857143	0	0	0	0.03125	0.741023823801995	0	d__Bacteria;p__Bacteroidota;c__Bacteroidia;o__Bacteroidales;f__Bacteroidaceae;g__Bacteroides;s__Bacteroides togonis
CD	HRGMv2_0394	0	0	0	0	0	0	0	0.03125	1	0	d__Bacteria;p__Bacteroidota;c__Bacteroidia;o__Bacteroidales;f__Barnesiellaceae;g__Barnesiella;s__Barnesiella sp002159975
CD	HRGMv2_0402	0	0	0	0.0476190476190476	0	0	0	0	1	0	d__Bacteria;p__Bacteroidota;c__Bacteroidia;o__Bacteroidales;f__Bacteroidaceae;g__Prevotella;s__Prevotella sp000436695
CD	HRGMv2_0441	0	0	0.000281582026097876	0.380952380952381	0	0	0	0.15625	0.181828916911581	0	d__Bacteria;p__Bacteroidota;c__Bacteroidia;o__Bacteroidales;f__Bacteroidaceae;g__Bacteroides;s__Bacteroides sp900066265
CD	HRGMv2_0483	0	0	0	0.0476190476190476	0	0	0	0	1	0	d__Bacteria;p__Bacteroidota;c__Bacteroidia;o__Bacteroidales;f__Tannerellaceae;g__Parabacteroides;s__
CD	HRGMv2_0668	0	0	4.4664417590657e-05	0.285714285714286	0	0	0	0.0625	0.242082686970754	0	d__Bacteria;p__Firmicutes_A;c__Clostridia_A;o__Christensenellales;f__CAG-74;g__SFFH01;s__SFFH01 sp900548125
CD	HRGMv2_0669	0	0	0	0.238095238095238	0	0	0	0.0625	0.393872874845519	0	d__Bacteria;p__Firmicutes_A;c__Clostridia_A;o__Christensenellales;f__CAG-74;g__SFFH01;s__
CD	HRGMv2_0674	0	0	0.000237609576369235	0.428571428571429	0	0	0	0	0.00197523804976375	0	d__Bacteria;p__Firmicutes_A;c__Clostridia_A;o__Christensenellales;f__CAG-74;g__UMGS1600;s__UMGS1600 sp900553315
CD	HRGMv2_0675	0	0	0	0.238095238095238	0	0	0	0	0.0757055893746541	0	d__Bacteria;p__Firmicutes_A;c__Clostridia_A;o__Christensenellales;f__CAG-74;g__UMGS1633;s__UMGS1633 sp900553645
CD	HRGMv2_0681	0	0	4.56697860682342e-05	0.285714285714286	0	0	0	0.09375	0.333093129330312	0	d__Bacteria;p__Firmicutes_A;c__Clostridia_A;o__Christensenellales;f__CAG-138;g__SFEL01;s__SFEL01 sp004557245
CD	HRGMv2_0705	0	0	0	0.19047619047619	0	0	0	0.03125	0.370891140944617	0	d__Bacteria;p__Firmicutes_A;c__Clostridia_A;o__Christensenellales;f__Borkfalkiaceae;g__UMGS775;s__UMGS775 sp900545325
CD	HRGMv2_0706	0	0	0	0	0	0	0	0.03125	1	0	d__Bacteria;p__Firmicutes_A;c__Clostridia_A;o__Christensenellales;f__Borkfalkiaceae;g__UBA11940;s__UBA11940 sp900549005
CD	HRGMv2_0710	0	0	0	0.238095238095238	0	0	0	0.125	0.741023823801995	0	d__Bacteria;p__Firmicutes_A;c__Clostridia_A;o__Christensenellales;f__CAG-74;g__Firm-11;s__Firm-11 sp900540045
CD	HRGMv2_0711	0	0	0	0.142857142857143	0	0	0	0.0625	1	0	d__Bacteria;p__Firmicutes_A;c__Clostridia_A;o__Christensenellales;f__CAG-74;g__Firm-11;s__Firm-11 sp900553905
CD	HRGMv2_0717	0	0	4.52094723132491e-05	0.333333333333333	0	0	0	0.09375	0.234675196881908	0	d__Bacteria;p__Firmicutes_A;c__Clostridia_A;o__Christensenellales;f__CAG-74;g__UMGS1600;s__UMGS1600 sp900553295
CD	HRGMv2_0735	0	0	0.00010647052457988	0.380952380952381	0	0	0	0	0.00540809791503594	0	d__Bacteria;p__Firmicutes_A;c__Clostridia_A;o__Christensenellales;f__CAG-74;g__Firm-11;s__Firm-11 sp900548145
CD	HRGMv2_0739	0	0	0	0.19047619047619	0	0	0	0	0.172336487042369	0	d__Bacteria;p__Firmicutes_A;c__Clostridia_A;o__Christensenellales;f__UBA1750;g__UBA7102;s__
CD	HRGMv2_0746	0	0	0	0.0476190476190476	0	0	0	0.03125	1	0	d__Bacteria;p__Firmicutes_A;c__Clostridia_A;o__Christensenellales;f__UBA1750;g__;s__
CD	HRGMv2_0747	0	0	0	0	0	0	0	0.03125	1	0	d__Bacteria;p__Firmicutes_A;c__Clostridia_A;o__Christensenellales;f__Borkfalkiaceae;g__Borkfalkia;s__
CD	HRGMv2_0776	0	0	0	0.0952380952380952	0	0	0	0.0625	1	0	d__Bacteria;p__Firmicutes_A;c__Clostridia_A;o__Christensenellales;f__CAG-74;g__HGM11588;s__HGM11588 sp900754755
CD	HRGMv2_0777	0	0	0	0.142857142857143	0	0	0	0.03125	0.667006033182504	0	d__Bacteria;p__Firmicutes_A;c__Clostridia_A;o__Christensenellales;f__CAG-74;g__HGM11588;s__
CD	HRGMv2_0783	0	0	0	0.0476190476190476	0	0	0	0	1	0	d__Bacteria;p__Firmicutes_A;c__Clostridia_A;o__Christensenellales;f__Borkfalkiaceae;g__Borkfalkia;s__Borkfalkia sp900557285
CD	HRGMv2_0784	0	0	0	0	0	0	0	0	1	0	d__Bacteria;p__Firmicutes_A;c__Clostridia_A;o__Christensenellales;f__Borkfalkiaceae;g__Borkfalkia;s__
CD	HRGMv2_0801	0	0	2.71613776098435e-05	0.285714285714286	0	0	0	0.03125	0.119711332505849	0	d__Bacteria;p__Firmicutes_A;c__Clostridia_A;o__Christensenellales;f__CAG-74;g__Firm-11;s__Firm-11 sp004556545
CD	HRGMv2_0811	0	0	2.69201536347916e-05	0.285714285714286	0	0	0	0	0.0313186813186813	0	d__Bacteria;p__Firmicutes_A;c__Clostridia_A;o__Christensenellales;f__CAG-74;g__UMGS1603;s__UMGS1603 sp900759005
CD	HRGMv2_0812	0	0	0	0.142857142857143	0	0	0	0	0.352524659686855	0	d__Bacteria;p__Firmicutes_A;c__Clostridia_A;o__Christensenellales;f__CAG-74;g__RUG11247;s__RUG11247 sp902767315
CD	HRGMv2_0813	0	0	0	0	0	0	0	0.03125	1	0	d__Bacteria;p__Firmicutes_A;c__Clostridia_A;o__Christensenellales;f__CAG-314;g__CAG-1435;s__CAG-1435 sp000433775
CD	HRGMv2_0814	0	0	0	0.0952380952380952	0	0	0	0.0625	0.946170510043198	0	d__Bacteria;p__Firmicutes_A;c__Clostridia_A;o__Christensenellales;f__CAG-74;g__UMGS1603;s__UMGS1603 sp900553265
CD	HRGMv2_0817	0	0	1.36960164226574e-05	0.285714285714286	0	0	0	0.15625	0.700444911573964	0	d__Bacteria;p__Firmicutes_A;c__Clostridia_A;o__Christensenellales;f__Christensenellaceae;g__NSJ-63;s__NSJ-63 sp014384805
CD	HRGMv2_0825	0	0	0	0.0476190476190476	0	0	0	0	1	0	d__Bacteria;p__Firmicutes_A;c__Clostridia;o__Clostridiales;f__Clostridiaceae;g__Clostridium;s__Clostridium sp900539375
CD	HRGMv2_0826	0	0	0	0	0	0	0	0.1875	0.284356192066073	0	d__Bacteria;p__Firmicutes_A;c__Clostridia;o__Clostridiales;f__Clostridiaceae;g__Clostridium_P;s__Clostridium_P perfringens
CD	HRGMv2_0828	0	0	0	0.0952380952380952	0	0	0	0.0625	1	0	d__Bacteria;p__Firmicutes_A;c__Clostridia;o__Clostridiales;f__Clostridiaceae;g__Clostridium;s__Clostridium sp001916075
CD	HRGMv2_0829	0	0	0	0.142857142857143	0	0	0	0.03125	0.741023823801995	0	d__Bacteria;p__Firmicutes_A;c__Clostridia;o__Clostridiales;f__Clostridiaceae;g__Clostridium;s__Clostridium sp000435835
CD	HRGMv2_0830	0	0	0	0.0476190476190476	0	0	0	0.1875	0.428274576960434	0	d__Bacteria;p__Firmicutes_A;c__Clostridia;o__Clostridiales;f__Clostridiaceae;g__Clostridium;s__Clostridium saudiense
CD	HRGMv2_0835	0	0	0	0	0	0	0	0.03125	1	0	d__Bacteria;p__Firmicutes_A;c__Clostridia;o__Clostridiales;f__Clostridiaceae;g__Clostridium;s__Clostridium butyricum
CD	HRGMv2_0836	0	0	0	0	0	0	0	0	1	0	d__Bacteria;p__Firmicutes_A;c__Clostridia;o__Clostridiales;f__Clostridiaceae;g__Clostridium;s__Clostridium baratii
CD	HRGMv2_0837	0	0	0	0	0	0	0	0.15625	0.419909502262443	0	d__Bacteria;p__Firmicutes_A;c__Clostridia;o__Clostridiales;f__Clostridiaceae;g__Clostridium;s__Clostridium paraputrificum
CD	HRGMv2_0841	0	0	0	0	0	0	0	0.0625	1	0	d__Bacteria;p__Firmicutes_A;c__Clostridia;o__Clostridiales;f__Clostridiaceae;g__Clostridium;s__Clostridium cuniculi
CD	HRGMv2_0842	0	0	0	0	0	0	0	0.03125	1	0	d__Bacteria;p__Firmicutes_A;c__Clostridia;o__Clostridiales;f__Clostridiaceae;g__Clostridium;s__Clostridium sp900547475
CD	HRGMv2_0843	0	0	0	0.0476190476190476	0	0	0	0	1	0	d__Bacteria;p__Firmicutes_A;c__Clostridia;o__Clostridiales;f__Clostridiaceae;g__Clostridium;s__
CD	HRGMv2_0855	0	0	0	0.238095238095238	0	0	0	0.0625	0.200804767114865	0	d__Bacteria;p__Actinobacteriota;c__Coriobacteriia;o__Coriobacteriales;f__Eggerthellaceae;g__CAG-1427;s__CAG-1427 sp000435675
CD	HRGMv2_0856	0	0	0	0.19047619047619	0	0	0	0.03125	0.424665894980532	0	d__Bacteria;p__Actinobacteriota;c__Coriobacteriia;o__Coriobacteriales;f__Eggerthellaceae;g__CAG-1427;s__CAG-1427 sp900538545
CD	HRGMv2_0858	0	0	0	0.0952380952380952	0	0	0	0.03125	1	0	d__Bacteria;p__Actinobacteriota;c__Coriobacteriia;o__Coriobacteriales;f__Eggerthellaceae;g__CAG-1427;s__
CD	HRGMv2_0864	0	0	0	0	0	0	0	0	1	0	d__Bacteria;p__Actinobacteriota;c__Coriobacteriia;o__Coriobacteriales;f__Coriobacteriaceae;g__Collinsella;s__
CD	HRGMv2_0869	0	0	0	0	0	0	0	0.03125	1	0	d__Bacteria;p__Actinobacteriota;c__Coriobacteriia;o__Coriobacteriales;f__Coriobacteriaceae;g__Collinsella;s__Collinsella sp900541695
CD	HRGMv2_0870	0	0	0	0	0	0	0	0	1	0	d__Bacteria;p__Actinobacteriota;c__Coriobacteriia;o__Coriobacteriales;f__Coriobacteriaceae;g__Collinsella;s__Collinsella sp003469185
CD	HRGMv2_0875	0	0	0	0.0952380952380952	0	0	0	0.125	1	0	d__Bacteria;p__Actinobacteriota;c__Coriobacteriia;o__Coriobacteriales;f__Coriobacteriaceae;g__Collinsella;s__Collinsella sp002391315
CD	HRGMv2_0877	0	0	0	0	0	0	0	0.03125	1	0	d__Bacteria;p__Actinobacteriota;c__Coriobacteriia;o__Coriobacteriales;f__Coriobacteriaceae;g__Collinsella;s__Collinsella sp900540945
CD	HRGMv2_0878	0	0	0	0	0	0	0	0	1	0	d__Bacteria;p__Actinobacteriota;c__Coriobacteriia;o__Coriobacteriales;f__Coriobacteriaceae;g__Collinsella;s__Collinsella sp003487125
CD	HRGMv2_0882	0	0	0	0.0476190476190476	0	0	0	0	1	0	d__Bacteria;p__Actinobacteriota;c__Coriobacteriia;o__Coriobacteriales;f__Coriobacteriaceae;g__Collinsella;s__Collinsella sp900550205
CD	HRGMv2_0883	0	0	0	0	0	0	0	0.03125	1	0	d__Bacteria;p__Actinobacteriota;c__Coriobacteriia;o__Coriobacteriales;f__Coriobacteriaceae;g__Collinsella;s__Collinsella sp900544225
CD	HRGMv2_0888	0	0	0	0	0	0	0	0	1	0	d__Bacteria;p__Actinobacteriota;c__Coriobacteriia;o__Coriobacteriales;f__Coriobacteriaceae;g__Collinsella;s__Collinsella sp900541125
CD	HRGMv2_0903	0	0	0	0	0	0	0	0.03125	1	0	d__Bacteria;p__Actinobacteriota;c__Coriobacteriia;o__Coriobacteriales;f__Coriobacteriaceae;g__Collinsella;s__
CD	HRGMv2_0908	0	0	0	0.0476190476190476	0	0	0	0.03125	1	0	d__Bacteria;p__Actinobacteriota;c__Coriobacteriia;o__Coriobacteriales;f__Coriobacteriaceae;g__Collinsella;s__Collinsella sp900544465
CD	HRGMv2_0918	0	0	0	0	0	0	0	0	1	0	d__Bacteria;p__Actinobacteriota;c__Coriobacteriia;o__Coriobacteriales;f__Coriobacteriaceae;g__Collinsella;s__Collinsella sp900757505
CD	HRGMv2_0926	0	0	0	0	0	0	0	0.03125	1	0	d__Bacteria;p__Actinobacteriota;c__Coriobacteriia;o__Coriobacteriales;f__Coriobacteriaceae;g__Collinsella;s__Collinsella sp902362275
CD	HRGMv2_0929	0	0	0	0.0476190476190476	0	0	0	0	1	0	d__Bacteria;p__Actinobacteriota;c__Coriobacteriia;o__Coriobacteriales;f__Coriobacteriaceae;g__Collinsella;s__Collinsella sp900540945
CD	HRGMv2_0940	0	0	0	0.0476190476190476	0	0	0	0	1	0	d__Bacteria;p__Actinobacteriota;c__Coriobacteriia;o__Coriobacteriales;f__Coriobacteriaceae;g__Collinsella;s__Collinsella sp900542825
CD	HRGMv2_0945	0	0	0	0	0	0	0	0	1	0	d__Bacteria;p__Actinobacteriota;c__Coriobacteriia;o__Coriobacteriales;f__Coriobacteriaceae;g__Collinsella;s__Collinsella sp900758845
CD	HRGMv2_0968	0	0	0	0.0476190476190476	0	0	0	0	1	0	d__Bacteria;p__Actinobacteriota;c__Coriobacteriia;o__Coriobacteriales;f__Coriobacteriaceae;g__Collinsella;s__Collinsella sp003487125
CD	HRGMv2_0986	0	0	0	0	0	0	0	0	1	0	d__Bacteria;p__Actinobacteriota;c__Coriobacteriia;o__Coriobacteriales;f__Coriobacteriaceae;g__Collinsella;s__Collinsella sp900759335
CD	HRGMv2_0987	0	0	0	0	0	0	0	0	1	0	d__Bacteria;p__Actinobacteriota;c__Coriobacteriia;o__Coriobacteriales;f__Coriobacteriaceae;g__Collinsella;s__Collinsella sp900541745
CD	HRGMv2_1006	0	0	0	0	0	0	0	0	1	0	d__Bacteria;p__Actinobacteriota;c__Coriobacteriia;o__Coriobacteriales;f__Coriobacteriaceae;g__Collinsella;s__Collinsella sp900549025
CD	HRGMv2_1079	0	0	0	0	0	0	0	0	1	0	d__Bacteria;p__Actinobacteriota;c__Coriobacteriia;o__Coriobacteriales;f__Coriobacteriaceae;g__Collinsella;s__Collinsella sp900547345
CD	HRGMv2_1081	0	0	0	0	0	0	0	0.03125	1	0	d__Bacteria;p__Actinobacteriota;c__Coriobacteriia;o__Coriobacteriales;f__Coriobacteriaceae;g__Collinsella;s__Collinsella sp900542085
CD	HRGMv2_1082	0	0	0	0	0	0	0	0	1	0	d__Bacteria;p__Actinobacteriota;c__Coriobacteriia;o__Coriobacteriales;f__Coriobacteriaceae;g__Collinsella;s__Collinsella sp900541745
CD	HRGMv2_1106	0	0	0	0	0	0	0	0	1	0	d__Bacteria;p__Actinobacteriota;c__Coriobacteriia;o__Coriobacteriales;f__Coriobacteriaceae;g__Collinsella;s__Collinsella sp900543845
CD	HRGMv2_1107	0	0	0	0	0	0	0	0	1	0	d__Bacteria;p__Actinobacteriota;c__Coriobacteriia;o__Coriobacteriales;f__Coriobacteriaceae;g__Collinsella;s__Collinsella sp900758845
CD	HRGMv2_1108	0	0	0	0.0476190476190476	0	0	0	0.03125	1	0	d__Bacteria;p__Actinobacteriota;c__Coriobacteriia;o__Coriobacteriales;f__Coriobacteriaceae;g__Collinsella;s__
CD	HRGMv2_1109	0	0	0	0	0	0	0	0.03125	1	0	d__Bacteria;p__Actinobacteriota;c__Coriobacteriia;o__Coriobacteriales;f__Coriobacteriaceae;g__Collinsella;s__Collinsella sp900545445
CD	HRGMv2_1110	0	0	0	0	0	0	0	0	1	0	d__Bacteria;p__Actinobacteriota;c__Coriobacteriia;o__Coriobacteriales;f__Coriobacteriaceae;g__Collinsella;s__
CD	HRGMv2_1111	0	0	0	0	0	0	0	0	1	0	d__Bacteria;p__Actinobacteriota;c__Coriobacteriia;o__Coriobacteriales;f__Coriobacteriaceae;g__Collinsella;s__
CD	HRGMv2_1112	0	0	0	0	0	0	0	0	1	0	d__Bacteria;p__Actinobacteriota;c__Coriobacteriia;o__Coriobacteriales;f__Coriobacteriaceae;g__Collinsella;s__
CD	HRGMv2_1114	0	0	0	0	0	0	0	0	1	0	d__Bacteria;p__Actinobacteriota;c__Coriobacteriia;o__Coriobacteriales;f__Coriobacteriaceae;g__Collinsella;s__Collinsella sp900541055
CD	HRGMv2_1115	0	0	0	0	0	0	0	0	1	0	d__Bacteria;p__Actinobacteriota;c__Coriobacteriia;o__Coriobacteriales;f__Coriobacteriaceae;g__Collinsella;s__Collinsella sp003487125
CD	HRGMv2_1117	0	0	0	0	0	0	0	0	1	0	d__Bacteria;p__Actinobacteriota;c__Coriobacteriia;o__Coriobacteriales;f__Coriobacteriaceae;g__Collinsella;s__
CD	HRGMv2_1118	0	0	0	0	0	0	0	0.03125	1	0	d__Bacteria;p__Actinobacteriota;c__Coriobacteriia;o__Coriobacteriales;f__Coriobacteriaceae;g__Collinsella;s__
CD	HRGMv2_1125	0	0	0	0	0	0	0	0	1	0	d__Bacteria;p__Actinobacteriota;c__Coriobacteriia;o__Coriobacteriales;f__Coriobacteriaceae;g__Collinsella;s__Collinsella sp900541675
CD	HRGMv2_1155	0	0	0	0	0	0	0	0	1	0	d__Bacteria;p__Actinobacteriota;c__Coriobacteriia;o__Coriobacteriales;f__Coriobacteriaceae;g__Collinsella;s__Collinsella sp900541785
CD	HRGMv2_1157	0	0	0	0	0	0	0	0.03125	1	0	d__Bacteria;p__Actinobacteriota;c__Coriobacteriia;o__Coriobacteriales;f__Coriobacteriaceae;g__Collinsella;s__Collinsella sp900758375
CD	HRGMv2_1164	0	0	0	0	0	0	0	0	1	0	d__Bacteria;p__Actinobacteriota;c__Coriobacteriia;o__Coriobacteriales;f__Coriobacteriaceae;g__Collinsella;s__Collinsella sp003487125
CD	HRGMv2_1168	0	0	0	0	0	0	0	0	1	0	d__Bacteria;p__Actinobacteriota;c__Coriobacteriia;o__Coriobacteriales;f__Coriobacteriaceae;g__Collinsella;s__Collinsella sp900549025
CD	HRGMv2_1169	0	0	0	0	0	0	0	0	1	0	d__Bacteria;p__Actinobacteriota;c__Coriobacteriia;o__Coriobacteriales;f__Coriobacteriaceae;g__Collinsella;s__Collinsella sp900751755
CD	HRGMv2_1171	0	0	0	0	0	0	0	0.03125	1	0	d__Bacteria;p__Actinobacteriota;c__Coriobacteriia;o__Coriobacteriales;f__Coriobacteriaceae;g__Collinsella;s__Collinsella sp900549555
CD	HRGMv2_1174	0	0	0	0.0476190476190476	0	0	0	0	1	0	d__Bacteria;p__Actinobacteriota;c__Coriobacteriia;o__Coriobacteriales;f__Coriobacteriaceae;g__Collinsella;s__
CD	HRGMv2_1177	0	0	0	0	0	0	0	0	1	0	d__Bacteria;p__Actinobacteriota;c__Coriobacteriia;o__Coriobacteriales;f__Coriobacteriaceae;g__Collinsella;s__Collinsella sp900547855
CD	HRGMv2_1187	0	0	0	0	0	0	0	0	1	0	d__Bacteria;p__Actinobacteriota;c__Coriobacteriia;o__Coriobacteriales;f__Coriobacteriaceae;g__Collinsella;s__
CD	HRGMv2_1191	0	0	0	0	0	0	0	0	1	0	d__Bacteria;p__Actinobacteriota;c__Coriobacteriia;o__Coriobacteriales;f__Coriobacteriaceae;g__Collinsella;s__Collinsella sp900549025
CD	HRGMv2_1194	0	0	0	0	0	0	0	0	1	0	d__Bacteria;p__Actinobacteriota;c__Coriobacteriia;o__Coriobacteriales;f__Coriobacteriaceae;g__Collinsella;s__Collinsella sp900759045
CD	HRGMv2_1195	0	0	0	0	0	0	0	0	1	0	d__Bacteria;p__Actinobacteriota;c__Coriobacteriia;o__Coriobacteriales;f__Coriobacteriaceae;g__Collinsella;s__Collinsella sp900759565
CD	HRGMv2_1199	0	0	0	0	0	0	0	0	1	0	d__Bacteria;p__Actinobacteriota;c__Coriobacteriia;o__Coriobacteriales;f__Coriobacteriaceae;g__Collinsella;s__Collinsella sp900541745
CD	HRGMv2_1208	0	0	0	0	0	0	0	0	1	0	d__Bacteria;p__Actinobacteriota;c__Coriobacteriia;o__Coriobacteriales;f__Coriobacteriaceae;g__Collinsella;s__
CD	HRGMv2_1217	0	0	0	0	0	0	0	0	1	0	d__Bacteria;p__Actinobacteriota;c__Coriobacteriia;o__Coriobacteriales;f__Coriobacteriaceae;g__Collinsella;s__Collinsella sp900541745
CD	HRGMv2_1224	0	0	0	0	0	0	0	0.03125	1	0	d__Bacteria;p__Actinobacteriota;c__Coriobacteriia;o__Coriobacteriales;f__Coriobacteriaceae;g__Collinsella;s__Collinsella aerofaciens_F
CD	HRGMv2_1230	0	0	0	0	0	0	0	0	1	0	d__Bacteria;p__Actinobacteriota;c__Coriobacteriia;o__Coriobacteriales;f__Coriobacteriaceae;g__Collinsella;s__Collinsella sp900757505
CD	HRGMv2_1232	0	0	0	0	0	0	0	0.03125	1	0	d__Bacteria;p__Actinobacteriota;c__Coriobacteriia;o__Coriobacteriales;f__Coriobacteriaceae;g__Collinsella;s__Collinsella sp900756725
CD	HRGMv2_1239	0	0	0	0	0	0	0	0	1	0	d__Bacteria;p__Actinobacteriota;c__Coriobacteriia;o__Coriobacteriales;f__Coriobacteriaceae;g__Collinsella;s__
CD	HRGMv2_1243	0	0	0	0	0	0	0	0	1	0	d__Bacteria;p__Actinobacteriota;c__Coriobacteriia;o__Coriobacteriales;f__Coriobacteriaceae;g__Collinsella;s__
CD	HRGMv2_1244	0	0	0	0.0476190476190476	0	0	0	0.0625	1	0	d__Bacteria;p__Actinobacteriota;c__Coriobacteriia;o__Coriobacteriales;f__Coriobacteriaceae;g__Collinsella;s__Collinsella sp900545445
CD	HRGMv2_1257	0	0	0	0	0	0	0	0.03125	1	0	d__Bacteria;p__Actinobacteriota;c__Coriobacteriia;o__Coriobacteriales;f__Coriobacteriaceae;g__Collinsella;s__
CD	HRGMv2_1263	0	0	0	0	0	0	0	0	1	0	d__Bacteria;p__Actinobacteriota;c__Coriobacteriia;o__Coriobacteriales;f__Coriobacteriaceae;g__Collinsella;s__Collinsella sp900545165
CD	HRGMv2_1270	0	0	0	0	0	0	0	0	1	0	d__Bacteria;p__Actinobacteriota;c__Coriobacteriia;o__Coriobacteriales;f__Coriobacteriaceae;g__Collinsella;s__Collinsella sp900541145
CD	HRGMv2_1277	0	0	0	0	0	0	0	0	1	0	d__Bacteria;p__Actinobacteriota;c__Coriobacteriia;o__Coriobacteriales;f__Coriobacteriaceae;g__Collinsella;s__Collinsella sp900542555
CD	HRGMv2_1281	0	0	0	0	0	0	0	0	1	0	d__Bacteria;p__Actinobacteriota;c__Coriobacteriia;o__Coriobacteriales;f__Coriobacteriaceae;g__Collinsella;s__Collinsella sp900550595
CD	HRGMv2_1308	0	0	0	0	0	0	0	0	1	0	d__Bacteria;p__Actinobacteriota;c__Coriobacteriia;o__Coriobacteriales;f__Coriobacteriaceae;g__Collinsella;s__Collinsella sp900541745
CD	HRGMv2_1338	0	0	0	0	0	0	0	0.03125	1	0	d__Bacteria;p__Actinobacteriota;c__Coriobacteriia;o__Coriobacteriales;f__Coriobacteriaceae;g__Collinsella;s__Collinsella sp900541195
CD	HRGMv2_1391	0	0	0	0	0	0	0	0.03125	1	0	d__Bacteria;p__Actinobacteriota;c__Coriobacteriia;o__Coriobacteriales;f__Coriobacteriaceae;g__Collinsella;s__
CD	HRGMv2_1407	0	0	0	0	0	0	0	0.03125	1	0	d__Bacteria;p__Actinobacteriota;c__Coriobacteriia;o__Coriobacteriales;f__Coriobacteriaceae;g__Collinsella;s__
CD	HRGMv2_1419	0	0	0	0	0	0	0	0.03125	1	0	d__Bacteria;p__Actinobacteriota;c__Coriobacteriia;o__Coriobacteriales;f__Coriobacteriaceae;g__Collinsella;s__
CD	HRGMv2_1596	0	0	0	0	0	0	0	0	1	0	d__Bacteria;p__Actinobacteriota;c__Coriobacteriia;o__Coriobacteriales;f__Coriobacteriaceae;g__Collinsella;s__
CD	HRGMv2_1599	0	0	0	0	0	0	0	0	1	0	d__Bacteria;p__Actinobacteriota;c__Coriobacteriia;o__Coriobacteriales;f__Coriobacteriaceae;g__Collinsella;s__
CD	HRGMv2_1612	0	0	0	0	0	0	0	0.03125	1	0	d__Bacteria;p__Actinobacteriota;c__Coriobacteriia;o__Coriobacteriales;f__Coriobacteriaceae;g__Collinsella;s__
CD	HRGMv2_1618	0	0	1.4999635472053e-05	0.285714285714286	0	0	0	0.15625	0.87131626485799	0	d__Bacteria;p__Actinobacteriota;c__Coriobacteriia;o__Coriobacteriales;f__Eggerthellaceae;g__Senegalimassilia;s__Senegalimassilia anaerobia
CD	HRGMv2_1619	0	0	0	0	0	0	0	0	1	0	d__Bacteria;p__Actinobacteriota;c__Coriobacteriia;o__Coriobacteriales;f__Eggerthellaceae;g__Senegalimassilia;s__
CD	HRGMv2_1620	0	0	0	0	0	0	0	0	1	0	d__Bacteria;p__Actinobacteriota;c__Coriobacteriia;o__Coriobacteriales;f__Eggerthellaceae;g__Senegalimassilia;s__
CD	HRGMv2_1622	0	0	0	0.142857142857143	0	0	0	0	0.352524659686855	0	d__Bacteria;p__Actinobacteriota;c__Coriobacteriia;o__Coriobacteriales;f__Eggerthellaceae;g__Senegalimassilia;s__Senegalimassilia sp900550055
CD	HRGMv2_1623	0	0	0.000304090335299964	0.428571428571429	0	0	0	0.21875	0.2285307153942	0	d__Bacteria;p__Actinobacteriota;c__Coriobacteriia;o__Coriobacteriales;f__Eggerthellaceae;g__CAG-1427;s__CAG-1427 sp000436075
CD	HRGMv2_1628	0	0	3.88497677188439e-05	0.380952380952381	0	0	0	0.15625	0.381214463900083	0	d__Bacteria;p__Actinobacteriota;c__Coriobacteriia;o__Coriobacteriales;f__Eggerthellaceae;g__Adlercreutzia;s__Adlercreutzia celatus_A
CD	HRGMv2_1629	0	0	4.41340166503882e-05	0.380952380952381	0	0	0	0.15625	0.352524659686855	0	d__Bacteria;p__Actinobacteriota;c__Coriobacteriia;o__Coriobacteriales;f__Eggerthellaceae;g__Adlercreutzia;s__
CD	HRGMv2_1631	0	0	0	0.0476190476190476	0	0	0	0.03125	1	0	d__Bacteria;p__Actinobacteriota;c__Coriobacteriia;o__Coriobacteriales;f__QAMH01;g__CACZQA01;s__CACZQA01 sp900758075
CD	HRGMv2_1633	0	0	0	0	0	0	0	0	1	0	d__Bacteria;p__Actinobacteriota;c__Coriobacteriia;o__Coriobacteriales;f__Atopobiaceae;g__Olsenella_B;s__Olsenella_B sp900768455
CD	HRGMv2_1637	0	0	0	0.142857142857143	0	0	0	0.09375	1	0	d__Bacteria;p__Actinobacteriota;c__Coriobacteriia;o__Coriobacteriales;f__Eggerthellaceae;g__Senegalimassilia;s__Senegalimassilia faecalis
CD	HRGMv2_1638	0	0	0.000122572483701981	0.380952380952381	0	0	0.000108785573590904	0.28125	1	0	d__Bacteria;p__Actinobacteriota;c__Coriobacteriia;o__Coriobacteriales;f__Eggerthellaceae;g__Slackia_A;s__Slackia_A isoflavoniconvertens
CD	HRGMv2_1639	0	0	0	0.142857142857143	0	0	0	0.15625	1	0	d__Bacteria;p__Actinobacteriota;c__Coriobacteriia;o__Coriobacteriales;f__Eggerthellaceae;g__Slackia_A;s__
CD	HRGMv2_1640	0	0	0	0.0476190476190476	0	0	0	0	1	0	d__Bacteria;p__Actinobacteriota;c__Coriobacteriia;o__Coriobacteriales;f__UMGS124;g__UMGS124;s__
CD	HRGMv2_1642	0	0	9.8338898327582e-05	0.380952380952381	0	0	0	0.21875	0.742869270081789	0	d__Bacteria;p__Actinobacteriota;c__Coriobacteriia;o__Coriobacteriales;f__Atopobiaceae;g__Olsenella_E;s__Olsenella_E sp003609875
CD	HRGMv2_1645	0	0	0	0	0	0	0	0.03125	1	0	d__Bacteria;p__Actinobacteriota;c__Coriobacteriia;o__Coriobacteriales;f__Eggerthellaceae;g__CAG-1427;s__CAG-1427 sp900548955
CD	HRGMv2_1648	0	0	0	0	0	0	0	0	1	0	d__Bacteria;p__Actinobacteriota;c__Coriobacteriia;o__Coriobacteriales;f__Coriobacteriaceae;g__Collinsella;s__
CD	HRGMv2_1649	0	0	0	0.0476190476190476	0	0	0	0	1	0	d__Bacteria;p__Actinobacteriota;c__Coriobacteriia;o__Coriobacteriales;f__Eggerthellaceae;g__CAG-1427;s__CAG-1427 sp900542265
CD	HRGMv2_1650	0	0	0	0	0	0	0	0.03125	1	0	d__Bacteria;p__Actinobacteriota;c__Coriobacteriia;o__Coriobacteriales;f__Atopobiaceae;g__Olsenella_E;s__Olsenella_E sp002160255
CD	HRGMv2_1651	0	0	0	0.0476190476190476	0	0	0	0.09375	1	0	d__Bacteria;p__Actinobacteriota;c__Coriobacteriia;o__Coriobacteriales;f__Atopobiaceae;g__Parolsenella;s__Parolsenella catena
CD	HRGMv2_1653	0	0	0	0.238095238095238	0	0	6.26323313663187e-05	0.3125	0.997755009322539	0	d__Bacteria;p__Actinobacteriota;c__Coriobacteriia;o__Coriobacteriales;f__Coriobacteriaceae;g__Collinsella;s__Collinsella bouchesdurhonensis
CD	HRGMv2_1654	0	0	0	0	0	0	0	0.03125	1	0	d__Bacteria;p__Actinobacteriota;c__Coriobacteriia;o__Coriobacteriales;f__Eggerthellaceae;g__UMGS1519;s__UMGS1519 sp900552585
CD	HRGMv2_1655	0	0	0	0.0476190476190476	0	0	0	0	1	0	d__Bacteria;p__Actinobacteriota;c__Coriobacteriia;o__Coriobacteriales;f__Atopobiaceae;g__Olsenella_E;s__Olsenella_E sp003150175
CD	HRGMv2_1656	0	0	0	0.0952380952380952	0	0	0	0.03125	1	0	d__Bacteria;p__Actinobacteriota;c__Coriobacteriia;o__Coriobacteriales;f__QAMH01;g__QAMH01;s__QAMH01 sp900544245
CD	HRGMv2_1657	0	0	0	0.0476190476190476	0	0	0	0.03125	1	0	d__Bacteria;p__Actinobacteriota;c__Coriobacteriia;o__Coriobacteriales;f__Coriobacteriaceae;g__Collinsella;s__Collinsella tanakaei
CD	HRGMv2_1659	0	0	0	0.0476190476190476	0	0	0	0	1	0	d__Bacteria;p__Actinobacteriota;c__Coriobacteriia;o__Coriobacteriales;f__Eggerthellaceae;g__CAG-1427;s__CAG-1427 sp000434775
CD	HRGMv2_1661	0	0	0	0.0476190476190476	0	0	0	0.03125	1	0	d__Bacteria;p__Actinobacteriota;c__Coriobacteriia;o__Coriobacteriales;f__Eggerthellaceae;g__UMGS1293;s__UMGS1293 sp900754495
CD	HRGMv2_1663	0	0	0	0	0	0	0	0	1	0	d__Bacteria;p__Actinobacteriota;c__Coriobacteriia;o__Coriobacteriales;f__Atopobiaceae;g__Olsenella;s__Olsenella sp900538935
CD	HRGMv2_1675	0	0	0	0	0	0	0	0.03125	1	0	d__Bacteria;p__Actinobacteriota;c__Coriobacteriia;o__Coriobacteriales;f__Atopobiaceae;g__UBA7748;s__UBA7748 sp900314535
CD	HRGMv2_1677	0	0	0	0	0	0	0	0.03125	1	0	d__Bacteria;p__Actinobacteriota;c__Coriobacteriia;o__Coriobacteriales;f__Atopobiaceae;g__Parolsenella;s__Parolsenella sp900544655
CD	HRGMv2_1678	0	0	0	0.0476190476190476	0	0	0	0	1	0	d__Bacteria;p__Actinobacteriota;c__Coriobacteriia;o__Coriobacteriales;f__Atopobiaceae;g__Parolsenella;s__Parolsenella sp900552935
CD	HRGMv2_1680	0	0	0	0.0476190476190476	0	0	0	0.0625	1	0	d__Bacteria;p__Actinobacteriota;c__Coriobacteriia;o__Coriobacteriales;f__Coriobacteriaceae;g__Enorma;s__Enorma massiliensis
CD	HRGMv2_1684	0	0	0	0	0	0	0	0.03125	1	0	d__Bacteria;p__Actinobacteriota;c__Coriobacteriia;o__Coriobacteriales;f__UMGS124;g__UMGS124;s__
CD	HRGMv2_1685	0	0	0	0	0	0	0	0.03125	1	0	d__Bacteria;p__Actinobacteriota;c__Coriobacteriia;o__Coriobacteriales;f__UMGS124;g__UMGS124;s__
CD	HRGMv2_1686	0	0	0	0	0	0	0	0.03125	1	0	d__Bacteria;p__Actinobacteriota;c__Coriobacteriia;o__Coriobacteriales;f__UMGS124;g__UMGS124;s__UMGS124 sp900539345
CD	HRGMv2_1696	0	0	0	0.0476190476190476	0	0	0	0	1	0	d__Bacteria;p__Actinobacteriota;c__Coriobacteriia;o__Coriobacteriales;f__QAMH01;g__QAMH01;s__QAMH01 sp900756605
CD	HRGMv2_1697	0	0	0	0.0476190476190476	0	0	0	0	1	0	d__Bacteria;p__Actinobacteriota;c__Coriobacteriia;o__Coriobacteriales;f__QAMH01;g__QAMH01;s__
CD	HRGMv2_1698	0	0	0	0.0476190476190476	0	0	0	0	1	0	d__Bacteria;p__Actinobacteriota;c__Coriobacteriia;o__Coriobacteriales;f__QAMH01;g__QAMH01;s__QAMH01 sp003149935
CD	HRGMv2_1700	0	0	0	0	0	0	0	0.03125	1	0	d__Bacteria;p__Actinobacteriota;c__Coriobacteriia;o__Coriobacteriales;f__Coriobacteriaceae;g__Enorma;s__Enorma timonensis
CD	HRGMv2_1705	0	0	0	0	0	0	0	0.03125	1	0	d__Bacteria;p__Actinobacteriota;c__Coriobacteriia;o__Coriobacteriales;f__Atopobiaceae;g__Olsenella_E;s__Olsenella_E timonensis
CD	HRGMv2_1706	0	0	0	0	0	0	0	0.03125	1	0	d__Bacteria;p__Actinobacteriota;c__Coriobacteriia;o__Coriobacteriales;f__Atopobiaceae;g__Olsenella_E;s__Olsenella_E sp002159735
CD	HRGMv2_1709	0	0	0	0	0	0	0	0.03125	1	0	d__Bacteria;p__Actinobacteriota;c__Coriobacteriia;o__Coriobacteriales;f__Eggerthellaceae;g__Paraeggerthella;s__Paraeggerthella hongkongensis_A
CD	HRGMv2_1715	0	0	0	0	0	0	0	0.03125	1	0	d__Bacteria;p__Actinobacteriota;c__Coriobacteriia;o__Coriobacteriales;f__Atopobiaceae;g__Olsenella_E;s__Olsenella_E provencensis
CD	HRGMv2_1717	0	0	0	0.0476190476190476	0	0	0	0.03125	1	0	d__Bacteria;p__Actinobacteriota;c__Coriobacteriia;o__Coriobacteriales;f__Atopobiaceae;g__UMGS1418;s__UMGS1418 sp900551595
CD	HRGMv2_1819	0	0	0	0	0	0	0	0.03125	1	0	d__Bacteria;p__Proteobacteria;c__Gammaproteobacteria;o__Enterobacterales;f__Enterobacteriaceae;g__Providencia;s__Providencia rettgeri
CD	HRGMv2_1883	0	0	0	0	0	0	0	0.03125	1	0	d__Bacteria;p__Firmicutes;c__Bacilli;o__Erysipelotrichales;f__Erysipelotrichaceae;g__Faecalicoccus;s__Faecalicoccus pleomorphus
CD	HRGMv2_1884	0	0	0	0	0	0	0	0.03125	1	0	d__Bacteria;p__Firmicutes;c__Bacilli;o__Erysipelotrichales;f__Erysipelotrichaceae;g__Faecalicoccus;s__Faecalicoccus sp900546545
CD	HRGMv2_1885	0	0	0	0.142857142857143	0	0	0	0.125	1	0	d__Bacteria;p__Firmicutes;c__Bacilli;o__Erysipelotrichales;f__Erysipelatoclostridiaceae;g__Catenibacterium;s__Catenibacterium sp000437715
CD	HRGMv2_1886	0	0	0	0.142857142857143	0	0	0	0.125	1	0	d__Bacteria;p__Firmicutes;c__Bacilli;o__Erysipelotrichales;f__Erysipelatoclostridiaceae;g__Catenibacterium;s__Catenibacterium mitsuokai
CD	HRGMv2_1887	0	0	0	0.142857142857143	0	0	0	0.0625	1	0	d__Bacteria;p__Firmicutes;c__Bacilli;o__Erysipelotrichales;f__Erysipelatoclostridiaceae;g__Catenibacterium;s__Catenibacterium sp900764565
CD	HRGMv2_1888	0	0	0	0.0952380952380952	0	0	0	0.09375	1	0	d__Bacteria;p__Firmicutes;c__Bacilli;o__Erysipelotrichales;f__Erysipelatoclostridiaceae;g__Catenibacterium;s__Catenibacterium sp900540685
CD	HRGMv2_1889	0	0	0	0.142857142857143	0	0	0	0.09375	1	0	d__Bacteria;p__Firmicutes;c__Bacilli;o__Erysipelotrichales;f__Erysipelatoclostridiaceae;g__Catenibacterium;s__Catenibacterium sp900540665
CD	HRGMv2_1892	0	0	0.000538836554992105	0.333333333333333	0	0	3.69894694927254e-05	0.25	0.862666851894474	0	d__Bacteria;p__Firmicutes;c__Bacilli;o__Erysipelotrichales;f__Erysipelotrichaceae;g__Holdemanella;s__Holdemanella sp002299315
CD	HRGMv2_1893	0	0	0	0.238095238095238	0	0	0	0.03125	0.0757055893746541	0	d__Bacteria;p__Firmicutes;c__Bacilli;o__Erysipelotrichales;f__Erysipelotrichaceae;g__Holdemanella;s__Holdemanella biformis
CD	HRGMv2_1894	0	0	7.80765550924623e-05	0.333333333333333	0	0	0	0.15625	0.37637846094271	0	d__Bacteria;p__Firmicutes;c__Bacilli;o__Erysipelotrichales;f__Erysipelotrichaceae;g__Holdemanella;s__Holdemanella sp003436425
CD	HRGMv2_1895	0	0	2.79191600971753e-05	0.285714285714286	0	0	0	0.03125	0.0913325626909915	0	d__Bacteria;p__Firmicutes;c__Bacilli;o__Erysipelotrichales;f__Erysipelotrichaceae;g__Holdemanella;s__Holdemanella sp900547815
CD	HRGMv2_1896	0	0	0	0.19047619047619	0	0	0	0.03125	0.424665894980532	0	d__Bacteria;p__Firmicutes;c__Bacilli;o__Erysipelotrichales;f__Erysipelotrichaceae;g__Holdemanella;s__Holdemanella sp003458715
CD	HRGMv2_1900	0	0	3.17095613794324e-05	0.428571428571429	0	0	4.25257705678338e-05	0.3125	1	0	d__Bacteria;p__Firmicutes;c__Bacilli;o__Erysipelotrichales;f__Erysipelatoclostridiaceae;g__Faecalibacillus;s__Faecalibacillus sp900544435
CD	HRGMv2_1901	0	0	0	0	0	0	0	0.03125	1	0	d__Bacteria;p__Firmicutes;c__Bacilli;o__Erysipelotrichales;f__Erysipelatoclostridiaceae;g__Coprobacillus;s__Coprobacillus cateniformis
CD	HRGMv2_1902	0	0	0	0.0476190476190476	0	0	0	0.0625	1	0	d__Bacteria;p__Firmicutes;c__Bacilli;o__Erysipelotrichales;f__Erysipelotrichaceae;g__Bulleidia;s__Bulleidia sp900539965
CD	HRGMv2_1904	0	0	0	0	0	0	0.00011634152760554	0.375	0.0149522451236799	0	d__Bacteria;p__Firmicutes;c__Bacilli;o__Erysipelotrichales;f__Erysipelatoclostridiaceae;g__Erysipelatoclostridium;s__Erysipelatoclostridium ramosum
CD	HRGMv2_1905	0	0	0	0.0476190476190476	0	0	0	0	1	0	d__Bacteria;p__Firmicutes;c__Bacilli;o__Erysipelotrichales;f__Erysipelatoclostridiaceae;g__Massiliomicrobiota;s__Massiliomicrobiota sp002160815
CD	HRGMv2_1906	0	0	0	0	0	0	0	0.0625	1	0	d__Bacteria;p__Firmicutes;c__Bacilli;o__Erysipelotrichales;f__Erysipelatoclostridiaceae;g__Massiliomicrobiota;s__Massiliomicrobiota sp002160865
CD	HRGMv2_1910	0	0	0	0.0476190476190476	0	0	0	0	1	0	d__Bacteria;p__Firmicutes;c__Bacilli;o__Erysipelotrichales;f__Erysipelotrichaceae;g__Absicoccus;s__Absicoccus sp000434355
CD	HRGMv2_1912	0	0	0	0	0	0	0	0.0625	1	0	d__Bacteria;p__Firmicutes;c__Bacilli;o__Erysipelotrichales;f__Erysipelotrichaceae;g__Amedibacterium;s__Amedibacterium intestinale
CD	HRGMv2_1923	0	0	0	0.0476190476190476	0	0	0	0.0625	1	0	d__Bacteria;p__Firmicutes;c__Bacilli;o__Erysipelotrichales;f__Erysipelotrichaceae;g__Merdibacter;s__Merdibacter sp900759455
CD	HRGMv2_1924	0	0	2.66957427764347e-05	0.285714285714286	0	0	0	0.125	0.567762359115324	0	d__Bacteria;p__Firmicutes;c__Bacilli;o__Erysipelotrichales;f__Erysipelotrichaceae;g__Merdibacter;s__
CD	HRGMv2_1927	0	0	0	0	0	0	0	0.03125	1	0	d__Bacteria;p__Firmicutes;c__Bacilli;o__Erysipelotrichales;f__Erysipelatoclostridiaceae;g__Beduini;s__Beduini sp902363625
CD	HRGMv2_2030	0	0	0	0	0	0	0	0.125	0.639441136778598	0	d__Bacteria;p__Firmicutes;c__Bacilli;o__Haloplasmatales_A;f__Turicibacteraceae;g__Turicibacter;s__Turicibacter sanguinis
CD	HRGMv2_2031	0	0	0	0.19047619047619	0	0	0	0.1875	1	0	d__Bacteria;p__Firmicutes;c__Bacilli;o__Haloplasmatales_A;f__Turicibacteraceae;g__Turicibacter;s__Turicibacter sp001543345
CD	HRGMv2_2043	0	0	0.000121767356156524	0.380952380952381	0	0	0	0.1875	0.52058031551843	0	d__Bacteria;p__Firmicutes_A;c__Clostridia;o__Lachnospirales;f__Lachnospiraceae;g__Eubacterium_G;s__Eubacterium_G sp000434315
CD	HRGMv2_2054	0	0	0	0	0	0	0	0	1	0	d__Bacteria;p__Firmicutes_A;c__Clostridia;o__Lachnospirales;f__Lachnospiraceae;g__UMGS1375;s__
CD	HRGMv2_2056	0	0	0.00237489579406462	0.333333333333333	0	0	0	0.15625	0.492220375627213	0	d__Bacteria;p__Firmicutes_A;c__Clostridia;o__Lachnospirales;f__Lachnospiraceae;g__CAG-127;s__CAG-127 sp900319515
CD	HRGMv2_2057	0	0	0	0.0476190476190476	0	0	0	0.03125	1	0	d__Bacteria;p__Firmicutes_A;c__Clostridia;o__Lachnospirales;f__Lachnospiraceae;g__CAG-127;s__
CD	HRGMv2_2058	0	0	8.64991037117756e-05	0.285714285714286	0	0	0	0.125	0.595206626209095	0	d__Bacteria;p__Firmicutes_A;c__Clostridia;o__Lachnospirales;f__Lachnospiraceae;g__CAG-127;s__CAG-127 sp900553925
CD	HRGMv2_2059	0	0	9.20107304806599e-05	0.285714285714286	0	0	0	0.125	0.530338108862895	0	d__Bacteria;p__Firmicutes_A;c__Clostridia;o__Lachnospirales;f__Lachnospiraceae;g__CAG-127;s__CAG-127 sp900539705
CD	HRGMv2_2060	0	0	4.20346395267827e-05	0.285714285714286	0	0	0	0.125	0.595206626209095	0	d__Bacteria;p__Firmicutes_A;c__Clostridia;o__Lachnospirales;f__Lachnospiraceae;g__CAG-127;s__CAG-127 sp900767585
CD	HRGMv2_2068	0	0	0.00022607253788219	0.380952380952381	0	0	0	0.0625	0.0631464569195837	0	d__Bacteria;p__Firmicutes_A;c__Clostridia;o__Lachnospirales;f__Lachnospiraceae;g__Blautia;s__Blautia stercoris
CD	HRGMv2_2069	0	0	0	0.0476190476190476	0	0	0	0.03125	1	0	d__Bacteria;p__Firmicutes_A;c__Clostridia;o__Lachnospirales;f__Lachnospiraceae;g__Lachnospira;s__Lachnospira sp000436475
CD	HRGMv2_2072	0	0	0	0.238095238095238	0	0	0	0.09375	0.40453010307134	0	d__Bacteria;p__Firmicutes_A;c__Clostridia;o__Lachnospirales;f__Lachnospiraceae;g__TF01-11;s__TF01-11 sp003149875
CD	HRGMv2_2084	0	0	0	0.19047619047619	0	0	0	0.15625	1	0	d__Bacteria;p__Firmicutes_A;c__Clostridia;o__Lachnospirales;f__CAG-274;g__CAG-274;s__CAG-274 sp000432155
CD	HRGMv2_2086	0	0	0.000192864512404411	0.428571428571429	0	0	0	0.21875	0.263961284651257	0	d__Bacteria;p__Firmicutes_A;c__Clostridia;o__Lachnospirales;f__Lachnospiraceae;g__Coprococcus_A;s__Coprococcus_A sp900548825
CD	HRGMv2_2091	0	0	7.73825178609051e-05	0.476190476190476	0	0	0	0.0625	0.00666213634911869	0	d__Bacteria;p__Firmicutes_A;c__Clostridia;o__Lachnospirales;f__Lachnospiraceae;g__;s__
CD	HRGMv2_2097	0	0	3.17754142324586e-05	0.380952380952381	0	0	0	0.09375	0.140632821153901	0	d__Bacteria;p__Firmicutes_A;c__Clostridia;o__Lachnospirales;f__Lachnospiraceae;g__Schaedlerella;s__Schaedlerella sp900066545
CD	HRGMv2_2098	0	0	0	0	0	0	0	0.0625	1	0	d__Bacteria;p__Firmicutes_A;c__Clostridia;o__Lachnospirales;f__Lachnospiraceae;g__Schaedlerella;s__Schaedlerella sp900066545
CD	HRGMv2_2101	0	0	2.76445849318821e-05	0.380952380952381	0	0	0	0.125	0.219525078815037	0	d__Bacteria;p__Firmicutes_A;c__Clostridia;o__Lachnospirales;f__Lachnospiraceae;g__Eubacterium_I;s__Eubacterium_I ramulus_A
CD	HRGMv2_2102	0	0	3.83654160443266e-05	0.380952380952381	0	0	0	0.03125	0.0154098978237847	0	d__Bacteria;p__Firmicutes_A;c__Clostridia;o__Lachnospirales;f__Lachnospiraceae;g__Eubacterium_I;s__Eubacterium_I sp900546495
CD	HRGMv2_2103	0	0	0.000222285989572055	0.476190476190476	0	0	4.03291711573436e-05	0.25	0.488636279832074	0	d__Bacteria;p__Firmicutes_A;c__Clostridia;o__Lachnospirales;f__Lachnospiraceae;g__CAG-81;s__CAG-81 sp000435795
CD	HRGMv2_2107	0	0	0.000101832050140337	0.285714285714286	0	0	0	0.09375	0.352524659686855	0	d__Bacteria;p__Firmicutes_A;c__Clostridia;o__Lachnospirales;f__Lachnospiraceae;g__Coprococcus;s__Coprococcus sp900066115
CD	HRGMv2_2108	0	0	0.000239707054160248	0.285714285714286	0	0	0	0.0625	0.231782756487802	0	d__Bacteria;p__Firmicutes_A;c__Clostridia;o__Lachnospirales;f__Lachnospiraceae;g__Coprococcus;s__Coprococcus sp000154245
CD	HRGMv2_2109	0	0	0	0.238095238095238	0	0	0	0.0625	0.420447010838911	0	d__Bacteria;p__Firmicutes_A;c__Clostridia;o__Lachnospirales;f__Lachnospiraceae;g__Coprococcus;s__
CD	HRGMv2_2113	0	0	0	0.19047619047619	0	0	0	0	0.172336487042369	0	d__Bacteria;p__Firmicutes_A;c__Clostridia;o__Lachnospirales;f__Lachnospiraceae;g__CAG-882;s__CAG-882 sp003486385
CD	HRGMv2_2114	0	0	0.00435674523750121	0.476190476190476	0	0	0	0.03125	0.00155342886273774	0	d__Bacteria;p__Firmicutes_A;c__Clostridia;o__Lachnospirales;f__Lachnospiraceae;g__Coprococcus;s__Coprococcus eutactus_A
CD	HRGMv2_2115	0	0	0.000383691834574927	0.476190476190476	0	0	0	0.03125	0.000870767025755828	0	d__Bacteria;p__Firmicutes_A;c__Clostridia;o__Lachnospirales;f__Lachnospiraceae;g__Coprococcus;s__Coprococcus eutactus
CD	HRGMv2_2116	0	0	0	0.142857142857143	0	0	0	0	0.352524659686855	0	d__Bacteria;p__Firmicutes_A;c__Clostridia;o__Lachnospirales;f__Lachnospiraceae;g__Coprococcus;s__Coprococcus sp900548215
CD	HRGMv2_2118	0	0	0	0.238095238095238	0	0	0	0	0.0757055893746541	0	d__Bacteria;p__Firmicutes_A;c__Clostridia;o__Lachnospirales;f__Lachnospiraceae;g__Coprococcus;s__Coprococcus sp900767685
CD	HRGMv2_2119	0	0	2.8193317614338e-05	0.285714285714286	0	0	0	0	0.0313186813186813	0	d__Bacteria;p__Firmicutes_A;c__Clostridia;o__Lachnospirales;f__Lachnospiraceae;g__Coprococcus;s__
CD	HRGMv2_2121	0	0	0	0.238095238095238	0	0	0	0	0.0757055893746541	0	d__Bacteria;p__Firmicutes_A;c__Clostridia;o__Lachnospirales;f__Lachnospiraceae;g__Coprococcus;s__
CD	HRGMv2_2160	0	0	0	0.0952380952380952	0	0	0	0.03125	1	0	d__Bacteria;p__Firmicutes_A;c__Clostridia;o__Lachnospirales;f__Lachnospiraceae;g__TF01-11;s__TF01-11 sp001916135
CD	HRGMv2_2161	0	0	0	0.0476190476190476	0	0	0	0.03125	1	0	d__Bacteria;p__Firmicutes_A;c__Clostridia;o__Lachnospirales;f__Lachnospiraceae;g__TF01-11;s__TF01-11 sp900759665
CD	HRGMv2_2165	0	0	0.0020730404813139	0.428571428571429	0	0	0	0.03125	0.00964518619888227	0	d__Bacteria;p__Firmicutes_A;c__Clostridia;o__Lachnospirales;f__Lachnospiraceae;g__TF01-11;s__TF01-11 sp003524945
CD	HRGMv2_2171	0	0	0.000148887178100162	0.476190476190476	0	0	0.000145579497825805	0.3125	0.869037670880834	0	d__Bacteria;p__Firmicutes_A;c__Clostridia;o__Lachnospirales;f__Lachnospiraceae;g__Roseburia;s__Roseburia sp003470905
CD	HRGMv2_2173	0	0	8.7144467627902e-05	0.380952380952381	0	0	2.07355559554521e-05	0.25	0.998110909272123	0	d__Bacteria;p__Firmicutes_A;c__Clostridia;o__Lachnospirales;f__Lachnospiraceae;g__Roseburia;s__Roseburia sp003483745
CD	HRGMv2_2179	0	0	0	0.238095238095238	0	0	0	0.03125	0.205237315875614	0	d__Bacteria;p__Firmicutes_A;c__Clostridia;o__Lachnospirales;f__Lachnospiraceae;g__CAG-194;s__CAG-194 sp000432915
CD	HRGMv2_2180	0	0	0	0.0476190476190476	0	0	0	0	1	0	d__Bacteria;p__Firmicutes_A;c__Clostridia;o__Lachnospirales;f__Lachnospiraceae;g__Coprococcus;s__Coprococcus sp000433075
CD	HRGMv2_2182	0	0	0	0.238095238095238	0	0	0	0.09375	0.704529115744069	0	d__Bacteria;p__Firmicutes_A;c__Clostridia;o__Lachnospirales;f__Lachnospiraceae;g__Lachnospira;s__Lachnospira sp000436535
CD	HRGMv2_2195	0	0	0	0	0	0	0	0.09375	0.895293344162122	0	d__Bacteria;p__Firmicutes_A;c__Clostridia;o__Lachnospirales;f__Lachnospiraceae;g__Merdimonas;s__Merdimonas faecis
CD	HRGMv2_2201	0	0	0	0	0	0	0	0.03125	1	0	d__Bacteria;p__Firmicutes_A;c__Clostridia;o__Lachnospirales;f__Lachnospiraceae;g__Massilistercora;s__Massilistercora timonensis
CD	HRGMv2_2202	0	0	0	0.142857142857143	0	0	0	0	0.352524659686855	0	d__Bacteria;p__Firmicutes_A;c__Clostridia;o__Lachnospirales;f__UBA1390;g__NSJ-32;s__NSJ-32 sp014384895
CD	HRGMv2_2207	0	0	2.76618624217633e-05	0.380952380952381	0	0	0	0.15625	0.349087736156547	0	d__Bacteria;p__Firmicutes_A;c__Clostridia;o__Lachnospirales;f__Lachnospiraceae;g__CAG-95;s__
CD	HRGMv2_2211	0	0	0	0	0	0	0	0	1	0	d__Bacteria;p__Firmicutes_A;c__Clostridia;o__Lachnospirales;f__Lachnospiraceae;g__Enterocloster;s__Enterocloster sp900540675
CD	HRGMv2_2213	0	0	0	0.0952380952380952	0	0	0	0.0625	1	0	d__Bacteria;p__Firmicutes_A;c__Clostridia;o__Lachnospirales;f__Lachnospiraceae;g__Frisingicoccus;s__
CD	HRGMv2_2214	0	0	0	0.19047619047619	0	0	0	0.125	1	0	d__Bacteria;p__Firmicutes_A;c__Clostridia;o__Lachnospirales;f__Lachnospiraceae;g__COE1;s__COE1 sp001916965
CD	HRGMv2_2219	0	0	0	0.0476190476190476	0	0	0	0	1	0	d__Bacteria;p__Firmicutes_A;c__Clostridia;o__Lachnospirales;f__Lachnospiraceae;g__Butyrivibrio_A;s__Butyrivibrio_A crossotus
CD	HRGMv2_2228	0	0	6.80461358003265e-05	0.285714285714286	0	0	0	0.0625	0.201904281617108	0	d__Bacteria;p__Firmicutes_A;c__Clostridia;o__Lachnospirales;f__Lachnospiraceae;g__CAG-45;s__CAG-45 sp000438375
CD	HRGMv2_2229	0	0	0	0.0476190476190476	0	0	0	0	1	0	d__Bacteria;p__Firmicutes_A;c__Clostridia;o__Lachnospirales;f__Lachnospiraceae;g__CAG-603;s__CAG-603 sp900066105
CD	HRGMv2_2230	0	0	0	0.0476190476190476	0	0	0	0	1	0	d__Bacteria;p__Firmicutes_A;c__Clostridia;o__Lachnospirales;f__Lachnospiraceae;g__CAG-590;s__CAG-590 sp000431135
CD	HRGMv2_2231	0	0	0	0.0476190476190476	0	0	0	0	1	0	d__Bacteria;p__Firmicutes_A;c__Clostridia;o__Lachnospirales;f__Lachnospiraceae;g__UMGS2037;s__
CD	HRGMv2_2234	0	0	0	0.0476190476190476	0	0	0	0	1	0	d__Bacteria;p__Firmicutes_A;c__Clostridia;o__Lachnospirales;f__Lachnospiraceae;g__Eubacterium_J;s__
CD	HRGMv2_2235	0	0	0	0.0476190476190476	0	0	0	0	1	0	d__Bacteria;p__Firmicutes_A;c__Clostridia;o__Lachnospirales;f__Lachnospiraceae;g__Acetatifactor;s__Acetatifactor sp900766575
CD	HRGMv2_2239	0	0	3.69197017057508e-05	0.285714285714286	0	0	0	0.03125	0.0642180184980779	0	d__Bacteria;p__Firmicutes_A;c__Clostridia;o__Lachnospirales;f__Lachnospiraceae;g__Agathobacter;s__Agathobacter sp900552085
CD	HRGMv2_2242	0	0	0	0.0476190476190476	0	0	0	0	1	0	d__Bacteria;p__Firmicutes_A;c__Clostridia;o__Lachnospirales;f__Lachnospiraceae;g__Oribacterium;s__Oribacterium sp004554245
CD	HRGMv2_2243	0	0	0	0.0476190476190476	0	0	0	0	1	0	d__Bacteria;p__Firmicutes_A;c__Clostridia;o__Lachnospirales;f__Lachnospiraceae;g__Oribacterium;s__Oribacterium sp900770445
CD	HRGMv2_2244	0	0	0	0.0476190476190476	0	0	0	0	1	0	d__Bacteria;p__Firmicutes_A;c__Clostridia;o__Lachnospirales;f__Lachnospiraceae;g__Oribacterium;s__
CD	HRGMv2_2249	0	0	0.000482099484039736	0.380952380952381	0	0	0	0.03125	0.0234945614576922	0	d__Bacteria;p__Firmicutes_A;c__Clostridia;o__Lachnospirales;f__Lachnospiraceae;g__Eubacterium_F;s__Eubacterium_F sp900539115
CD	HRGMv2_2250	0	0	0	0.0476190476190476	0	0	0	0	1	0	d__Bacteria;p__Firmicutes_A;c__Clostridia;o__Lachnospirales;f__Lachnospiraceae;g__Eubacterium_F;s__
CD	HRGMv2_2251	0	0	8.69657221166992e-05	0.285714285714286	0	0	0	0	0.0313186813186813	0	d__Bacteria;p__Firmicutes_A;c__Clostridia;o__Lachnospirales;f__Lachnospiraceae;g__Eubacterium_F;s__
CD	HRGMv2_2252	0	0	2.94460039399455e-05	0.333333333333333	0	0	0	0.03125	0.0538593357931858	0	d__Bacteria;p__Firmicutes_A;c__Clostridia;o__Lachnospirales;f__Lachnospiraceae;g__Eubacterium_F;s__Eubacterium_F sp000434115
CD	HRGMv2_2253	0	0	0	0	0	0	0	0.03125	1	0	d__Bacteria;p__Firmicutes_A;c__Clostridia;o__Lachnospirales;f__Lachnospiraceae;g__Anaerobutyricum;s__Anaerobutyricum sp002161065
CD	HRGMv2_2254	0	0	0	0.0476190476190476	0	0	0	0.125	0.639441136778598	0	d__Bacteria;p__Firmicutes_A;c__Clostridia;o__Lachnospirales;f__Lachnospiraceae;g__UBA9502;s__UBA9502 sp900538475
CD	HRGMv2_2255	0	0	0	0	0	0	0	0.0625	1	0	d__Bacteria;p__Firmicutes_A;c__Clostridia;o__Lachnospirales;f__Lachnospiraceae;g__UBA9502;s__UBA9502 sp900540335
CD	HRGMv2_2259	0	0	0	0	0	0	0	0	1	0	d__Bacteria;p__Firmicutes_A;c__Clostridia;o__Lachnospirales;f__Lachnospiraceae;g__Blautia;s__Blautia sp000432195
CD	HRGMv2_2268	0	0	0	0	0	0	0	0	1	0	d__Bacteria;p__Firmicutes_A;c__Clostridia;o__Lachnospirales;f__Lachnospiraceae;g__CAG-303;s__CAG-303 sp000437755
CD	HRGMv2_2271	0	0	0	0	0	0	0	0.03125	1	0	d__Bacteria;p__Firmicutes_A;c__Clostridia;o__Lachnospirales;f__Lachnospiraceae;g__Blautia;s__Blautia coccoides
CD	HRGMv2_2279	0	0	0	0.19047619047619	0	0	0	0.125	1	0	d__Bacteria;p__Firmicutes_A;c__Clostridia;o__Lachnospirales;f__Lachnospiraceae;g__UMGS1375;s__
CD	HRGMv2_2284	0	0	0	0	0	0	0	0.03125	1	0	d__Bacteria;p__Firmicutes_A;c__Clostridia;o__Lachnospirales;f__Lachnospiraceae;g__Frisingicoccus;s__Frisingicoccus caecimuris
CD	HRGMv2_2286	0	0	0	0	0	0	0	0	1	0	d__Bacteria;p__Firmicutes_A;c__Clostridia;o__Lachnospirales;f__Lachnospiraceae;g__Eisenbergiella;s__Eisenbergiella sp900539715
CD	HRGMv2_2289	0	0	0	0.142857142857143	0	0	0	0	0.352524659686855	0	d__Bacteria;p__Firmicutes_A;c__Clostridia;o__Lachnospirales;f__Lachnospiraceae;g__Acetatifactor;s__Acetatifactor sp900760705
CD	HRGMv2_2290	0	0	0	0.0476190476190476	0	0	0	0	1	0	d__Bacteria;p__Firmicutes_A;c__Clostridia;o__Lachnospirales;f__Lachnospiraceae;g__Acetatifactor;s__
CD	HRGMv2_2291	0	0	0	0.0952380952380952	0	0	0	0.03125	1	0	d__Bacteria;p__Firmicutes_A;c__Clostridia;o__Lachnospirales;f__Lachnospiraceae;g__UBA5416;s__UBA5416 sp900539175
CD	HRGMv2_2294	0	0	0	0.0476190476190476	0	0	0	0.03125	1	0	d__Bacteria;p__Firmicutes_A;c__Clostridia;o__Lachnospirales;f__Lachnospiraceae;g__V9D3004;s__V9D3004 sp900760345
CD	HRGMv2_2295	0	0	0	0	0	0	0	0.03125	1	0	d__Bacteria;p__Firmicutes_A;c__Clostridia;o__Lachnospirales;f__CAG-274;g__UMGS1441;s__UMGS1441 sp900551755
CD	HRGMv2_2312	0	0	4.75248622494983e-05	0.333333333333333	0	0	0	0	0.0136521496147858	0	d__Bacteria;p__Firmicutes_A;c__Clostridia;o__Lachnospirales;f__Lachnospiraceae;g__Acetatifactor;s__Acetatifactor sp900755865
CD	HRGMv2_2313	0	0	0.000126054022495716	0.333333333333333	0	0	0	0.0625	0.121678621566511	0	d__Bacteria;p__Firmicutes_A;c__Clostridia;o__Lachnospirales;f__Lachnospiraceae;g__UBA9502;s__UBA9502 sp900555625
CD	HRGMv2_2318	0	0	0	0	0	0	0	0.125	0.639441136778598	0	d__Bacteria;p__Firmicutes_A;c__Clostridia;o__Lachnospirales;f__Cellulosilyticaceae;g__Niameybacter;s__Niameybacter sp900549765
CD	HRGMv2_2323	0	0	0	0	0	0	0	0.09375	0.895293344162122	0	d__Bacteria;p__Firmicutes_A;c__Clostridia;o__Lachnospirales;f__Lachnospiraceae;g__Sellimonas;s__Sellimonas sp002161525
CD	HRGMv2_2325	0	0	0	0	0	0	0	0.03125	1	0	d__Bacteria;p__Firmicutes_A;c__Clostridia;o__Lachnospirales;f__Lachnospiraceae;g__Frisingicoccus;s__Frisingicoccus sp900753685
CD	HRGMv2_2326	0	0	0	0	0	0	0	0	1	0	d__Bacteria;p__Firmicutes_A;c__Clostridia;o__Lachnospirales;f__Lachnospiraceae;g__Ruminococcus_A;s__Ruminococcus_A sp000432335
CD	HRGMv2_2335	0	0	0	0.0476190476190476	0	0	0	0	1	0	d__Bacteria;p__Firmicutes_A;c__Clostridia;o__Lachnospirales;f__Lachnospiraceae;g__Acetatifactor;s__
CD	HRGMv2_2336	0	0	0	0.19047619047619	0	0	0	0.0625	0.582372614597679	0	d__Bacteria;p__Firmicutes_A;c__Clostridia;o__Lachnospirales;f__Lachnospiraceae;g__Acetatifactor;s__Acetatifactor sp900771995
CD	HRGMv2_2337	0	0	0	0.0952380952380952	0	0	0	0	0.704529115744069	0	d__Bacteria;p__Firmicutes_A;c__Clostridia;o__Lachnospirales;f__Lachnospiraceae;g__UBA7182;s__
CD	HRGMv2_2350	0	0	0	0.19047619047619	0	0	0	0.03125	0.172336487042369	0	d__Bacteria;p__Firmicutes_A;c__Clostridia;o__Lachnospirales;f__Lachnospiraceae;g__Marvinbryantia;s__Marvinbryantia sp900066075
CD	HRGMv2_2355	0	0	0	0.0476190476190476	0	0	0	0.0625	1	0	d__Bacteria;p__Firmicutes_A;c__Clostridia;o__Lachnospirales;f__Lachnospiraceae;g__Lachnoclostridium_A;s__Lachnoclostridium_A edouardi
CD	HRGMv2_2357	0	0	0	0.142857142857143	0	0	0	0.125	1	0	d__Bacteria;p__Firmicutes_A;c__Clostridia;o__Lachnospirales;f__Lachnospiraceae;g__Enterocloster;s__Enterocloster asparagiformis
CD	HRGMv2_2358	0	0	0	0.0952380952380952	0	0	0	0.15625	0.864790086768888	0	d__Bacteria;p__Firmicutes_A;c__Clostridia;o__Lachnospirales;f__Lachnospiraceae;g__Enterocloster;s__Enterocloster lavalensis
CD	HRGMv2_2362	0	0	2.33287294793071e-05	0.285714285714286	0	0	0	0.0625	0.201904281617108	0	d__Bacteria;p__Firmicutes_A;c__Clostridia;o__Lachnospirales;f__Lachnospiraceae;g__UBA9502;s__UBA9502 sp003481825
CD	HRGMv2_2363	0	0	0	0.19047619047619	0	0	0	0.09375	1	0	d__Bacteria;p__Firmicutes_A;c__Clostridia;o__Lachnospirales;f__Lachnospiraceae;g__UBA9502;s__UBA9502 sp003506385
CD	HRGMv2_2370	0	0	0	0.0952380952380952	0	0	0	0	0.704529115744069	0	d__Bacteria;p__Firmicutes_A;c__Clostridia;o__Lachnospirales;f__Lachnospiraceae;g__COE1;s__COE1 sp900753305
CD	HRGMv2_2372	0	0	0	0.0476190476190476	0	0	0	0	1	0	d__Bacteria;p__Firmicutes_A;c__Clostridia;o__Lachnospirales;f__Lachnospiraceae;g__Roseburia;s__Roseburia sp900550935
CD	HRGMv2_2373	0	0	5.25945261389058e-05	0.428571428571429	0	0	0	0.03125	0.00894794382305946	0	d__Bacteria;p__Firmicutes_A;c__Clostridia;o__Lachnospirales;f__Anaerotignaceae;g__UMGS1670;s__UMGS1670 sp900553995
CD	HRGMv2_2374	0	0	0	0.142857142857143	0	0	0	0.03125	0.511761354114295	0	d__Bacteria;p__Firmicutes_A;c__Clostridia;o__Lachnospirales;f__Lachnospiraceae;g__Acetatifactor;s__
CD	HRGMv2_2375	0	0	0	0.0476190476190476	0	0	0	0	1	0	d__Bacteria;p__Firmicutes_A;c__Clostridia;o__Lachnospirales;f__Lachnospiraceae;g__Acetatifactor;s__
CD	HRGMv2_2376	0	0	0	0.19047619047619	0	0	0	0	0.172336487042369	0	d__Bacteria;p__Firmicutes_A;c__Clostridia;o__Lachnospirales;f__Lachnospiraceae;g__Blautia_A;s__Blautia_A sp900763175
CD	HRGMv2_2386	0	0	0	0	0	0	0	0	1	0	d__Bacteria;p__Firmicutes_A;c__Clostridia;o__Lachnospirales;f__Lachnospiraceae;g__Blautia;s__Blautia sp002161285
CD	HRGMv2_2387	0	0	0	0.0476190476190476	0	0	0	0	1	0	d__Bacteria;p__Firmicutes_A;c__Clostridia;o__Lachnospirales;f__Lachnospiraceae;g__Frisingicoccus;s__Frisingicoccus sp900549105
CD	HRGMv2_2390	0	0	0	0	0	0	0	0.03125	1	0	d__Bacteria;p__Firmicutes_A;c__Clostridia;o__Lachnospirales;f__Lachnospiraceae;g__Mediterraneibacter;s__Mediterraneibacter sp900751785
CD	HRGMv2_2392	0	0	0	0	0	0	0	0.0625	1	0	d__Bacteria;p__Firmicutes_A;c__Clostridia;o__Lachnospirales;f__Lachnospiraceae;g__Eisenbergiella;s__Eisenbergiella sp900550285
CD	HRGMv2_2398	0	0	0	0.142857142857143	0	0	0	0.03125	0.741023823801995	0	d__Bacteria;p__Firmicutes_A;c__Clostridia;o__Lachnospirales;f__Lachnospiraceae;g__V9D3004;s__V9D3004 sp002349525
CD	HRGMv2_2401	0	0	0	0	0	0	0	0.03125	1	0	d__Bacteria;p__Firmicutes_A;c__Clostridia;o__Lachnospirales;f__Lachnospiraceae;g__Mediterraneibacter;s__Mediterraneibacter sp002314255
CD	HRGMv2_2406	0	0	0	0.142857142857143	0	0	0	0	0.352524659686855	0	d__Bacteria;p__Firmicutes_A;c__Clostridia;o__Lachnospirales;f__UBA1390;g__UBA1390;s__UBA1390 sp900764045
CD	HRGMv2_2407	0	0	0	0.0952380952380952	0	0	0	0	0.704529115744069	0	d__Bacteria;p__Firmicutes_A;c__Clostridia;o__Lachnospirales;f__UBA1390;g__UBA1390;s__
CD	HRGMv2_2413	0	0	0	0	0	0	0	0.03125	1	0	d__Bacteria;p__Firmicutes_A;c__Clostridia;o__Lachnospirales;f__Lachnospiraceae;g__Lachnoclostridium_B;s__Lachnoclostridium_B phocaeensis
CD	HRGMv2_2414	0	0	0	0	0	0	0	0.03125	1	0	d__Bacteria;p__Firmicutes_A;c__Clostridia;o__Lachnospirales;f__Lachnospiraceae;g__Lachnoclostridium_B;s__Lachnoclostridium_B sp000765215
CD	HRGMv2_2415	0	0	0	0	0	0	0	0.0625	1	0	d__Bacteria;p__Firmicutes_A;c__Clostridia;o__Lachnospirales;f__Lachnospiraceae;g__Lachnoclostridium_B;s__Lachnoclostridium_B sp002160985
CD	HRGMv2_2416	0	0	0	0	0	0	0	0	1	0	d__Bacteria;p__Firmicutes_A;c__Clostridia;o__Lachnospirales;f__Lachnospiraceae;g__Blautia;s__
CD	HRGMv2_2417	0	0	0	0	0	0	0	0	1	0	d__Bacteria;p__Firmicutes_A;c__Clostridia;o__Lachnospirales;f__Lachnospiraceae;g__Blautia;s__
CD	HRGMv2_2418	0	0	0	0	0	0	0	0.03125	1	0	d__Bacteria;p__Firmicutes_A;c__Clostridia;o__Lachnospirales;f__Lachnospiraceae;g__Lachnoclostridium_B;s__Lachnoclostridium_B sp900543315
CD	HRGMv2_2420	0	0	0	0	0	0	0	0.03125	1	0	d__Bacteria;p__Firmicutes_A;c__Clostridia;o__Lachnospirales;f__Lachnospiraceae;g__Mediterraneibacter;s__Mediterraneibacter sp900555215
CD	HRGMv2_2429	0	0	0	0.238095238095238	0	0	0	0.03125	0.205237315875614	0	d__Bacteria;p__Firmicutes_A;c__Clostridia;o__Lachnospirales;f__Lachnospiraceae;g__Blautia_A;s__Blautia_A sp900551715
CD	HRGMv2_2431	0	0	3.21458962027904e-05	0.285714285714286	0	0	0	0.0625	0.109645531107141	0	d__Bacteria;p__Firmicutes_A;c__Clostridia;o__Lachnospirales;f__Lachnospiraceae;g__Marvinbryantia;s__Marvinbryantia sp014385005
CD	HRGMv2_2432	0	0	0	0	0	0	0	0.03125	1	0	d__Bacteria;p__Firmicutes_A;c__Clostridia;o__Lachnospirales;f__Lachnospiraceae;g__Mediterraneibacter;s__Mediterraneibacter sp900553885
CD	HRGMv2_2434	0	0	0	0.238095238095238	0	0	0	0.09375	0.507953578722767	0	d__Bacteria;p__Firmicutes_A;c__Clostridia;o__Lachnospirales;f__Lachnospiraceae;g__AM51-8;s__AM51-8 sp900761925
CD	HRGMv2_2435	0	0	0	0	0	0	0	0.0625	1	0	d__Bacteria;p__Firmicutes_A;c__Clostridia;o__Lachnospirales;f__Lachnospiraceae;g__Massilistercora;s__Massilistercora sp902406105
CD	HRGMv2_2437	0	0	0	0.0952380952380952	0	0	0	0.03125	0.704529115744069	0	d__Bacteria;p__Firmicutes_A;c__Clostridia;o__Lachnospirales;f__Lachnospiraceae;g__TWA4;s__
CD	HRGMv2_2438	0	0	0	0	0	0	0	0.03125	1	0	d__Bacteria;p__Firmicutes_A;c__Clostridia;o__Lachnospirales;f__Lachnospiraceae;g__Mediterraneibacter;s__
CD	HRGMv2_2441	0	0	0	0.0952380952380952	0	0	0	0.03125	1	0	d__Bacteria;p__Firmicutes_A;c__Clostridia;o__Lachnospirales;f__Lachnospiraceae;g__Roseburia;s__Roseburia sp900756925
CD	HRGMv2_2442	0	0	0	0.0952380952380952	0	0	0	0	0.704529115744069	0	d__Bacteria;p__Firmicutes_A;c__Clostridia;o__Lachnospirales;f__Lachnospiraceae;g__;s__
CD	HRGMv2_2446	0	0	0	0.0476190476190476	0	0	0	0.0625	1	0	d__Bacteria;p__Firmicutes_A;c__Clostridia;o__Lachnospirales;f__Lachnospiraceae;g__Mediterraneibacter;s__
CD	HRGMv2_2447	0	0	0	0.0476190476190476	0	0	0	0.03125	1	0	d__Bacteria;p__Firmicutes_A;c__Clostridia;o__Lachnospirales;f__Lachnospiraceae;g__Mediterraneibacter;s__
CD	HRGMv2_2452	0	0	0	0.0476190476190476	0	0	0	0	1	0	d__Bacteria;p__Firmicutes_A;c__Clostridia;o__Lachnospirales;f__Lachnospiraceae;g__Anaerostipes;s__
CD	HRGMv2_2453	0	0	0	0.0476190476190476	0	0	0	0	1	0	d__Bacteria;p__Firmicutes_A;c__Clostridia;o__Lachnospirales;f__Lachnospiraceae;g__Anaerostipes;s__
CD	HRGMv2_2461	0	0	0	0.0476190476190476	0	0	0	0.03125	1	0	d__Bacteria;p__Firmicutes;c__Bacilli;o__Lactobacillales;f__Lactobacillaceae;g__Ligilactobacillus;s__Ligilactobacillus ruminis
CD	HRGMv2_2462	0	0	0	0	0	0	0	0.0625	1	0	d__Bacteria;p__Firmicutes;c__Bacilli;o__Lactobacillales;f__Enterococcaceae;g__Enterococcus;s__Enterococcus faecalis
CD	HRGMv2_2463	0	0	0	0	0	0	0	0.03125	1	0	d__Bacteria;p__Firmicutes;c__Bacilli;o__Lactobacillales;f__Lactobacillaceae;g__Lactiplantibacillus;s__Lactiplantibacillus plantarum
CD	HRGMv2_2470	0	0	0	0	0	0	0	0	1	0	d__Bacteria;p__Firmicutes;c__Bacilli;o__Lactobacillales;f__Enterococcaceae;g__Enterococcus_B;s__Enterococcus_B lactis
CD	HRGMv2_2471	0	0	0	0	0	0	0	0.09375	0.895293344162122	0	d__Bacteria;p__Firmicutes;c__Bacilli;o__Lactobacillales;f__Enterococcaceae;g__Enterococcus_B;s__Enterococcus_B faecium
CD	HRGMv2_2483	0	0	0	0	0	0	0	0.03125	1	0	d__Bacteria;p__Firmicutes;c__Bacilli;o__Lactobacillales;f__Streptococcaceae;g__Streptococcus;s__Streptococcus gallolyticus
CD	HRGMv2_2488	0	0	0	0	0	0	0	0.03125	1	0	d__Bacteria;p__Firmicutes;c__Bacilli;o__Lactobacillales;f__Lactobacillaceae;g__Lactobacillus;s__Lactobacillus crispatus
CD	HRGMv2_2489	0	0	0	0	0	0	0	0.03125	1	0	d__Bacteria;p__Firmicutes;c__Bacilli;o__Lactobacillales;f__Lactobacillaceae;g__Ligilactobacillus;s__Ligilactobacillus salivarius
CD	HRGMv2_2490	0	0	0	0	0	0	0	0.09375	0.895293344162122	0	d__Bacteria;p__Firmicutes;c__Bacilli;o__Lactobacillales;f__Lactobacillaceae;g__Limosilactobacillus;s__Limosilactobacillus vaginalis_A
CD	HRGMv2_2491	0	0	0	0	0	0	0	0.03125	1	0	d__Bacteria;p__Firmicutes;c__Bacilli;o__Lactobacillales;f__Lactobacillaceae;g__Limosilactobacillus;s__Limosilactobacillus vaginalis
CD	HRGMv2_2492	0	0	0	0	0	0	0	0.0625	1	0	d__Bacteria;p__Firmicutes;c__Bacilli;o__Lactobacillales;f__Lactobacillaceae;g__Limosilactobacillus;s__Limosilactobacillus mucosae
CD	HRGMv2_2493	0	0	0	0	0	0	0	0.0625	1	0	d__Bacteria;p__Firmicutes;c__Bacilli;o__Lactobacillales;f__Lactobacillaceae;g__Limosilactobacillus;s__Limosilactobacillus sp012843675
CD	HRGMv2_2497	0	0	0	0	0	0	0	0.03125	1	0	d__Bacteria;p__Firmicutes;c__Bacilli;o__Lactobacillales;f__Enterococcaceae;g__Enterococcus_B;s__Enterococcus_B hirae
CD	HRGMv2_2509	0	0	0	0	0	0	0	0	1	0	d__Bacteria;p__Firmicutes;c__Bacilli;o__Lactobacillales;f__Enterococcaceae;g__Enterococcus_A;s__Enterococcus_A avium
CD	HRGMv2_2511	0	0	0	0	0	0	0	0.03125	1	0	d__Bacteria;p__Firmicutes;c__Bacilli;o__Lactobacillales;f__Enterococcaceae;g__Enterococcus_D;s__Enterococcus_D gallinarum
CD	HRGMv2_2514	0	0	0	0	0	0	0	0.125	0.639441136778598	0	d__Bacteria;p__Firmicutes;c__Bacilli;o__Lactobacillales;f__Lactobacillaceae;g__Lactobacillus;s__Lactobacillus paragasseri
CD	HRGMv2_2515	0	0	0	0	0	0	0	0.0625	1	0	d__Bacteria;p__Firmicutes;c__Bacilli;o__Lactobacillales;f__Lactobacillaceae;g__Lactobacillus;s__Lactobacillus gasseri
CD	HRGMv2_2524	0	0	0	0	0	0	0	0.03125	1	0	d__Bacteria;p__Firmicutes;c__Bacilli;o__Lactobacillales;f__Lactobacillaceae;g__Lactobacillus;s__Lactobacillus johnsonii
CD	HRGMv2_2525	0	0	0	0	0	0	0	0	1	0	d__Bacteria;p__Firmicutes;c__Bacilli;o__Lactobacillales;f__Lactobacillaceae;g__Lactobacillus;s__Lactobacillus acidophilus
CD	HRGMv2_2527	0	0	0	0	0	0	0	0.09375	0.895293344162122	0	d__Bacteria;p__Firmicutes;c__Bacilli;o__Lactobacillales;f__Lactobacillaceae;g__Lactobacillus;s__Lactobacillus amylovorus
CD	HRGMv2_2541	0	0	0	0	0	0	0	0.03125	1	0	d__Bacteria;p__Firmicutes;c__Bacilli;o__Lactobacillales;f__Lactobacillaceae;g__Limosilactobacillus;s__Limosilactobacillus oris
CD	HRGMv2_2557	0	0	0	0	0	0	0	0.03125	1	0	d__Bacteria;p__Firmicutes;c__Bacilli;o__Lactobacillales;f__Lactobacillaceae;g__Lactobacillus;s__Lactobacillus ultunensis
CD	HRGMv2_2572	0	0	0	0	0	0	0	0.0625	1	0	d__Bacteria;p__Firmicutes;c__Bacilli;o__Lactobacillales;f__Streptococcaceae;g__Streptococcus;s__Streptococcus alactolyticus
CD	HRGMv2_2581	0	0	9.3961972820672e-05	0.333333333333333	0	0	0	0.03125	0.0313186813186813	0	d__Archaea;p__Methanobacteriota;c__Methanobacteria;o__Methanobacteriales;f__Methanobacteriaceae;g__Methanobrevibacter_A;s__Methanobrevibacter_A smithii
CD	HRGMv2_2582	0	0	0	0.0952380952380952	0	0	0	0.0625	1	0	d__Archaea;p__Methanobacteriota;c__Methanobacteria;o__Methanobacteriales;f__Methanobacteriaceae;g__Methanobrevibacter_A;s__Methanobrevibacter_A smithii_A
CD	HRGMv2_2583	0	0	0	0	0	0	0	0.03125	1	0	d__Archaea;p__Methanobacteriota;c__Methanobacteria;o__Methanobacteriales;f__Methanobacteriaceae;g__Methanosphaera;s__Methanosphaera stadtmanae
CD	HRGMv2_2588	0	0	0	0.0476190476190476	0	0	0	0	1	0	d__Archaea;p__Thermoplasmatota;c__Thermoplasmata;o__Methanomassiliicoccales;f__Methanomethylophilaceae;g__UBA71;s__UBA71 sp006954465
CD	HRGMv2_2616	0	0	0	0.0476190476190476	0	0	0	0.125	0.956065137919575	0	d__Bacteria;p__Firmicutes_A;c__Clostridia;o__Monoglobales;f__Monoglobaceae;g__Monoglobus;s__Monoglobus pectinilyticus
CD	HRGMv2_2619	0	0	0	0	0	0	0	0.03125	1	0	d__Bacteria;p__Firmicutes_A;c__Clostridia;o__Monoglobales;f__Monoglobaceae;g__UMGS1820;s__UMGS1820 sp900545865
CD	HRGMv2_2623	0	0	0	0.0476190476190476	0	0	0	0	1	0	d__Bacteria;p__Firmicutes_A;c__Clostridia;o__Monoglobales;f__Monoglobaceae;g__UMGS1326;s__UMGS1326 sp900550775
CD	HRGMv2_2624	0	0	0	0.0476190476190476	0	0	0	0	1	0	d__Bacteria;p__Firmicutes_A;c__Clostridia;o__Monoglobales;f__Monoglobaceae;g__UMGS1326;s__
CD	HRGMv2_2625	0	0	0	0.0952380952380952	0	0	0	0	0.704529115744069	0	d__Bacteria;p__Firmicutes_A;c__Clostridia;o__Monoglobales;f__Monoglobaceae;g__UMGS1494;s__UMGS1494 sp900552305
CD	HRGMv2_2666	0	0	0.00160250499217349	0.285714285714286	0	0	0	0.21875	1	0	d__Bacteria;p__Firmicutes_A;c__Clostridia;o__Oscillospirales;f__Acutalibacteraceae;g__CAG-217;s__CAG-217 sp000436335
CD	HRGMv2_2667	0	0	0	0	0	0	0	0.03125	1	0	d__Bacteria;p__Firmicutes_A;c__Clostridia;o__Oscillospirales;f__Acutalibacteraceae;g__CAG-217;s__
CD	HRGMv2_2668	0	0	0	0.0952380952380952	0	0	0	0	0.704529115744069	0	d__Bacteria;p__Firmicutes_A;c__Clostridia;o__Oscillospirales;f__Ruminococcaceae;g__Ruminiclostridium_E;s__Ruminiclostridium_E sp003512525
CD	HRGMv2_2670	0	0	0.000189721021284956	0.428571428571429	0	0	0	0.09375	0.0176887653006552	0	d__Bacteria;p__Firmicutes_A;c__Clostridia;o__Oscillospirales;f__Ruminococcaceae;g__Ruminiclostridium_E;s__Ruminiclostridium_E sp900539195
CD	HRGMv2_2671	0	0	0	0.0476190476190476	0	0	0	0	1	0	d__Bacteria;p__Firmicutes_A;c__Clostridia;o__Oscillospirales;f__Ruminococcaceae;g__Ruminiclostridium_E;s__
CD	HRGMv2_2672	0	0	0	0.142857142857143	0	0	0	0	0.352524659686855	0	d__Bacteria;p__Firmicutes_A;c__Clostridia;o__Oscillospirales;f__Ruminococcaceae;g__Ruminiclostridium_E;s__
CD	HRGMv2_2673	0	0	0	0.19047619047619	0	0	0	0.21875	1	0	d__Bacteria;p__Firmicutes_A;c__Clostridia;o__Oscillospirales;f__Acutalibacteraceae;g__CAG-180;s__CAG-180 sp000432435
CD	HRGMv2_2688	0	0	0	0.19047619047619	0	0	0	0.03125	0.370891140944617	0	d__Bacteria;p__Firmicutes_A;c__Clostridia;o__Oscillospirales;f__Acutalibacteraceae;g__CAG-177;s__CAG-177 sp003538135
CD	HRGMv2_2690	0	0	0	0.0476190476190476	0	0	0	0.125	1	0	d__Bacteria;p__Firmicutes_A;c__Clostridia;o__Oscillospirales;f__Acutalibacteraceae;g__Ruminococcus_E;s__Ruminococcus_E sp003526955
CD	HRGMv2_2691	0	0	0	0.0476190476190476	0	0	0	0.09375	1	0	d__Bacteria;p__Firmicutes_A;c__Clostridia;o__Oscillospirales;f__Acutalibacteraceae;g__Ruminococcus_E;s__Ruminococcus_E sp003438075
CD	HRGMv2_2697	0	0	0	0.238095238095238	0	0	0	0.0625	0.363518821603928	0	d__Bacteria;p__Firmicutes_A;c__Clostridia;o__Oscillospirales;f__Ruminococcaceae;g__Ruminococcus_C;s__Ruminococcus_C sp000980705
CD	HRGMv2_2710	0	0	0	0.238095238095238	0	0	0	0.0625	0.442336648621428	0	d__Bacteria;p__Firmicutes_A;c__Clostridia;o__Oscillospirales;f__Oscillospiraceae;g__CAG-103;s__CAG-103 sp900543625
CD	HRGMv2_2713	0	0	0	0.19047619047619	0	0	0	0.03125	0.424665894980532	0	d__Bacteria;p__Firmicutes_A;c__Clostridia;o__Oscillospirales;f__Oscillospiraceae;g__CAG-103;s__
CD	HRGMv2_2714	0	0	6.78685170618083e-05	0.476190476190476	0	0	0	0.15625	0.126569058611195	0	d__Bacteria;p__Firmicutes_A;c__Clostridia;o__Oscillospirales;f__Oscillospiraceae;g__CAG-103;s__
CD	HRGMv2_2716	0	0	0	0.0952380952380952	0	0	0	0	0.704529115744069	0	d__Bacteria;p__Firmicutes_A;c__Clostridia;o__Oscillospirales;f__Oscillospiraceae;g__CAG-110;s__CAG-110 sp900540635
CD	HRGMv2_2721	0	0	0	0.19047619047619	0	0	0	0.09375	0.614880963842165	0	d__Bacteria;p__Firmicutes_A;c__Clostridia;o__Oscillospirales;f__Oscillospiraceae;g__HGM13006;s__HGM13006 sp900757695
CD	HRGMv2_2730	0	0	0	0.0952380952380952	0	0	0	0.03125	1	0	d__Bacteria;p__Firmicutes_A;c__Clostridia;o__Oscillospirales;f__Acutalibacteraceae;g__Eubacterium_R;s__Eubacterium_R sp000436835
CD	HRGMv2_2731	0	0	2.38390228703237e-05	0.285714285714286	0	0	0	0.03125	0.0762310030395137	0	d__Bacteria;p__Firmicutes_A;c__Clostridia;o__Oscillospirales;f__Ruminococcaceae;g__Ruminococcus_C;s__Ruminococcus_C callidus
CD	HRGMv2_2733	0	0	0	0.142857142857143	0	0	0	0.0625	1	0	d__Bacteria;p__Firmicutes_A;c__Clostridia;o__Oscillospirales;f__Acutalibacteraceae;g__Ruminococcus_E;s__Ruminococcus_E sp900314705
CD	HRGMv2_2734	0	0	0	0.19047619047619	0	0	0	0.03125	0.329941091095364	0	d__Bacteria;p__Firmicutes_A;c__Clostridia;o__Oscillospirales;f__Ruminococcaceae;g__SFJ001;s__
CD	HRGMv2_2735	0	0	0	0.238095238095238	0	0	0	0.03125	0.205237315875614	0	d__Bacteria;p__Firmicutes_A;c__Clostridia;o__Oscillospirales;f__Ruminococcaceae;g__SFJ001;s__SFJ001 sp004555865
CD	HRGMv2_2736	0	0	0	0.238095238095238	0	0	0	0.03125	0.0757055893746541	0	d__Bacteria;p__Firmicutes_A;c__Clostridia;o__Oscillospirales;f__Acutalibacteraceae;g__Eubacterium_R;s__Eubacterium_R sp000434995
CD	HRGMv2_2737	0	0	0	0.142857142857143	0	0	0	0.0625	0.741023823801995	0	d__Bacteria;p__Firmicutes_A;c__Clostridia;o__Oscillospirales;f__Acutalibacteraceae;g__Eubacterium_R;s__Eubacterium_R sp000433975
CD	HRGMv2_2738	0	0	0	0.142857142857143	0	0	0	0.03125	0.667006033182504	0	d__Bacteria;p__Firmicutes_A;c__Clostridia;o__Oscillospirales;f__Acutalibacteraceae;g__Eubacterium_R;s__Eubacterium_R sp900539775
CD	HRGMv2_2739	0	0	0.00038986740614072	0.380952380952381	0	0	0	0.0625	0.0417513353128524	0	d__Bacteria;p__Firmicutes_A;c__Clostridia;o__Oscillospirales;f__Ruminococcaceae;g__Angelakisella;s__Angelakisella sp900547385
CD	HRGMv2_2741	0	0	0	0.0476190476190476	0	0	0	0	1	0	d__Bacteria;p__Firmicutes_A;c__Clostridia;o__Oscillospirales;f__Acutalibacteraceae;g__UMGS1484;s__
CD	HRGMv2_2743	0	0	0	0.238095238095238	0	0	0	0.0625	0.143013615798467	0	d__Bacteria;p__Firmicutes_A;c__Clostridia;o__Oscillospirales;f__Oscillospiraceae;g__UBA738;s__UBA738 sp003522945
CD	HRGMv2_2750	0	0	0	0.0952380952380952	0	0	0	0.1875	0.539697960316543	0	d__Bacteria;p__Firmicutes_A;c__Clostridia;o__Oscillospirales;f__Ruminococcaceae;g__Negativibacillus;s__Negativibacillus sp000435195
CD	HRGMv2_2755	0	0	0	0.0476190476190476	0	0	0	0	1	0	d__Bacteria;p__Firmicutes_A;c__Clostridia;o__Oscillospirales;f__Oscillospiraceae;g__CAG-170;s__CAG-170 sp900548625
CD	HRGMv2_2757	0	0	0	0.0952380952380952	0	0	0	0	0.704529115744069	0	d__Bacteria;p__Firmicutes_A;c__Clostridia;o__Oscillospirales;f__Oscillospiraceae;g__NK3B98;s__NK3B98 sp900752305
CD	HRGMv2_2758	0	0	0	0.19047619047619	0	0	0	0	0.172336487042369	0	d__Bacteria;p__Firmicutes_A;c__Clostridia;o__Oscillospirales;f__Oscillospiraceae;g__F23-B02;s__F23-B02 sp001916715
CD	HRGMv2_2759	0	0	0	0.238095238095238	0	0	0	0	0.0757055893746541	0	d__Bacteria;p__Firmicutes_A;c__Clostridia;o__Oscillospirales;f__Oscillospiraceae;g__F23-B02;s__F23-B02 sp002472405
CD	HRGMv2_2769	0	0	0.000665854199252487	0.380952380952381	0	0	0	0.03125	0.0234945614576922	0	d__Bacteria;p__Firmicutes_A;c__Clostridia;o__Oscillospirales;f__Oscillospiraceae;g__CAG-83;s__CAG-83 sp900545585
CD	HRGMv2_2770	0	0	0	0.142857142857143	0	0	0	0.03125	0.352524659686855	0	d__Bacteria;p__Firmicutes_A;c__Clostridia;o__Oscillospirales;f__Oscillospiraceae;g__UBA1777;s__UBA1777 sp003150355
CD	HRGMv2_2771	0	0	0	0.142857142857143	0	0	0	0.03125	0.352524659686855	0	d__Bacteria;p__Firmicutes_A;c__Clostridia;o__Oscillospirales;f__Oscillospiraceae;g__UBA1777;s__
CD	HRGMv2_2775	0	0	0	0	0	0	0	0.0625	1	0	d__Bacteria;p__Firmicutes_A;c__Clostridia;o__Oscillospirales;f__Ruminococcaceae;g__Angelakisella;s__Angelakisella sp004557855
CD	HRGMv2_2777	0	0	0.000765912414064808	0.380952380952381	0	0	0	0.09375	0.13601152903643	0	d__Bacteria;p__Firmicutes_A;c__Clostridia;o__Oscillospirales;f__Ruminococcaceae;g__Ruminococcus_C;s__Ruminococcus_C sp000433635
CD	HRGMv2_2778	0	0	9.6462411797481e-05	0.333333333333333	0	0	0	0.09375	0.214549360341263	0	d__Bacteria;p__Firmicutes_A;c__Clostridia;o__Oscillospirales;f__Ruminococcaceae;g__Ruminococcus_C;s__
CD	HRGMv2_2779	0	0	7.4087749392329e-05	0.333333333333333	0	0	0	0.09375	0.203712816922808	0	d__Bacteria;p__Firmicutes_A;c__Clostridia;o__Oscillospirales;f__Ruminococcaceae;g__Ruminococcus_C;s__
CD	HRGMv2_2785	0	0	0	0.0476190476190476	0	0	0	0	1	0	d__Bacteria;p__Firmicutes_A;c__Clostridia;o__Oscillospirales;f__Acutalibacteraceae;g__UMGS172;s__UMGS172 sp900539855
CD	HRGMv2_2789	0	0	0	0.0476190476190476	0	0	0	0.0625	1	0	d__Bacteria;p__Firmicutes_A;c__Clostridia;o__Oscillospirales;f__CAG-272;g__CAG-448;s__CAG-448 sp003150135
CD	HRGMv2_2797	0	0	0	0.19047619047619	0	0	0	0.03125	0.246991953279986	0	d__Bacteria;p__Firmicutes_A;c__Clostridia;o__Oscillospirales;f__Oscillospiraceae;g__CAG-83;s__CAG-83 sp003539495
CD	HRGMv2_2808	0	0	0	0	0	0	0	0.03125	1	0	d__Bacteria;p__Firmicutes_A;c__Clostridia;o__Oscillospirales;f__Oscillospiraceae;g__CAG-83;s__
CD	HRGMv2_2809	0	0	0	0.0952380952380952	0	0	0	0.03125	1	0	d__Bacteria;p__Firmicutes_A;c__Clostridia;o__Oscillospirales;f__Oscillospiraceae;g__CAG-83;s__CAG-83 sp900551355
CD	HRGMv2_2810	0	0	0	0.0476190476190476	0	0	0	0.0625	1	0	d__Bacteria;p__Firmicutes_A;c__Clostridia;o__Oscillospirales;f__Oscillospiraceae;g__CAG-83;s__CAG-83 sp900547745
CD	HRGMv2_2811	0	0	0	0.0476190476190476	0	0	0	0.03125	1	0	d__Bacteria;p__Firmicutes_A;c__Clostridia;o__Oscillospirales;f__Oscillospiraceae;g__CAG-83;s__CAG-83 sp900550585
CD	HRGMv2_2821	0	0	0.000120851964838196	0.285714285714286	0	0	0	0.09375	0.422951582059145	0	d__Bacteria;p__Firmicutes_A;c__Clostridia;o__Oscillospirales;f__Oscillospiraceae;g__CAG-110;s__CAG-110 sp000435995
CD	HRGMv2_2831	0	0	2.15909130537719e-05	0.285714285714286	0	0	0	0.0625	0.242082686970754	0	d__Bacteria;p__Firmicutes_A;c__Clostridia;o__Oscillospirales;f__Acutalibacteraceae;g__UBA737;s__UBA737 sp900549755
CD	HRGMv2_2832	0	0	0	0.0952380952380952	0	0	0	0.03125	0.704529115744069	0	d__Bacteria;p__Firmicutes_A;c__Clostridia;o__Oscillospirales;f__Acutalibacteraceae;g__UBA737;s__
CD	HRGMv2_2833	0	0	0	0.19047619047619	0	0	0	0.03125	0.329941091095364	0	d__Bacteria;p__Firmicutes_A;c__Clostridia;o__Oscillospirales;f__Acutalibacteraceae;g__UBA737;s__UBA737 sp900549055
CD	HRGMv2_2834	0	0	0	0.0476190476190476	0	0	0	0	1	0	d__Bacteria;p__Firmicutes_A;c__Clostridia;o__Oscillospirales;f__Acutalibacteraceae;g__UBA737;s__UBA737 sp900547305
CD	HRGMv2_2835	0	0	3.22216530147587e-05	0.285714285714286	0	0	0	0.03125	0.0913325626909915	0	d__Bacteria;p__Firmicutes_A;c__Clostridia;o__Oscillospirales;f__Ruminococcaceae;g__Gemmiger;s__Gemmiger sp900554145
CD	HRGMv2_2836	0	0	0	0.19047619047619	0	0	0	0	0.172336487042369	0	d__Bacteria;p__Firmicutes_A;c__Clostridia;o__Oscillospirales;f__CAG-272;g__UMGS911;s__UMGS911 sp900545935
CD	HRGMv2_2837	0	0	0.000125828560408591	0.285714285714286	0	0	0	0	0.0313186813186813	0	d__Bacteria;p__Firmicutes_A;c__Clostridia;o__Oscillospirales;f__UBA644;g__UBA644;s__UBA644 sp900547165
CD	HRGMv2_2840	0	0	0	0	0	0	0	0.03125	1	0	d__Bacteria;p__Firmicutes_A;c__Clostridia;o__Oscillospirales;f__Acutalibacteraceae;g__Eubacterium_R;s__Eubacterium_R sp900540235
CD	HRGMv2_2843	0	0	0	0.142857142857143	0	0	0	0	0.352524659686855	0	d__Bacteria;p__Firmicutes_A;c__Clostridia;o__Oscillospirales;f__Ruminococcaceae;g__CAG-353;s__CAG-353 sp900066885
CD	HRGMv2_2844	0	0	0	0.0476190476190476	0	0	0	0	1	0	d__Bacteria;p__Firmicutes_A;c__Clostridia;o__Oscillospirales;f__UBA644;g__UBA644;s__UBA644 sp002299265
CD	HRGMv2_2845	0	0	0	0.0952380952380952	0	0	0	0.0625	1	0	d__Bacteria;p__Firmicutes_A;c__Clostridia;o__Oscillospirales;f__Oscillospiraceae;g__UBA5446;s__UBA5446 sp004553625
CD	HRGMv2_2864	0	0	0	0.0476190476190476	0	0	0	0	1	0	d__Bacteria;p__Firmicutes_A;c__Clostridia;o__Oscillospirales;f__Acutalibacteraceae;g__UBA737;s__UBA737 sp002431945
CD	HRGMv2_2873	0	0	0	0	0	0	0	0.03125	1	0	d__Bacteria;p__Firmicutes_A;c__Clostridia;o__Oscillospirales;f__Ruminococcaceae;g__UBA1394;s__UBA1394 sp900538575
CD	HRGMv2_2874	0	0	0	0.0476190476190476	0	0	0	0	1	0	d__Bacteria;p__Firmicutes_A;c__Clostridia;o__Oscillospirales;f__Acutalibacteraceae;g__UBA5905;s__UBA5905 sp004558485
CD	HRGMv2_2876	0	0	0	0.0952380952380952	0	0	0	0	0.704529115744069	0	d__Bacteria;p__Firmicutes_A;c__Clostridia;o__Oscillospirales;f__Oscillospiraceae;g__CAG-110;s__CAG-110 sp900544705
CD	HRGMv2_2877	0	0	0	0	0	0	0	0.09375	0.895293344162122	0	d__Bacteria;p__Firmicutes_A;c__Clostridia;o__Oscillospirales;f__Oscillospiraceae;g__NK3B98;s__NK3B98 sp900758315
CD	HRGMv2_2894	0	0	0	0	0	0	0	0.03125	1	0	d__Bacteria;p__Firmicutes_A;c__Clostridia;o__Oscillospirales;f__Oscillospiraceae;g__UBA5446;s__UBA5446 sp900546485
CD	HRGMv2_2896	0	0	0	0	0	0	0	0.03125	1	0	d__Bacteria;p__Firmicutes_A;c__Clostridia;o__Oscillospirales;f__Oscillospiraceae;g__UBA1777;s__UBA1777 sp900549645
CD	HRGMv2_2897	0	0	0	0	0	0	0	0.03125	1	0	d__Bacteria;p__Firmicutes_A;c__Clostridia;o__Oscillospirales;f__Oscillospiraceae;g__UBA1777;s__UBA1777 sp900547315
CD	HRGMv2_2904	0	0	0	0.142857142857143	0	0	0	0.03125	0.741023823801995	0	d__Bacteria;p__Firmicutes_A;c__Clostridia;o__Oscillospirales;f__CAG-272;g__UMGS902;s__UMGS902 sp003343845
CD	HRGMv2_2905	0	0	0	0.0476190476190476	0	0	0	0.03125	1	0	d__Bacteria;p__Firmicutes_A;c__Clostridia;o__Oscillospirales;f__CAG-272;g__UMGS902;s__UMGS902 sp900761025
CD	HRGMv2_2906	0	0	0	0.0476190476190476	0	0	0	0.03125	1	0	d__Bacteria;p__Firmicutes_A;c__Clostridia;o__Oscillospirales;f__CAG-272;g__UMGS902;s__
CD	HRGMv2_2907	0	0	0	0.0476190476190476	0	0	0	0.03125	1	0	d__Bacteria;p__Firmicutes_A;c__Clostridia;o__Oscillospirales;f__CAG-272;g__UMGS902;s__
CD	HRGMv2_2911	0	0	0.000173552276113352	0.428571428571429	0	0	0	0.0625	0.0270131610034497	0	d__Bacteria;p__Firmicutes_A;c__Clostridia;o__Oscillospirales;f__CAG-272;g__UMGS1696;s__UMGS1696 sp900753285
CD	HRGMv2_2927	0	0	6.64058861947494e-05	0.428571428571429	0	0	0	0	0.00197523804976375	0	d__Bacteria;p__Firmicutes_A;c__Clostridia;o__Oscillospirales;f__Oscillospiraceae;g__CAG-110;s__CAG-110 sp900544405
CD	HRGMv2_2929	0	0	0	0	0	0	0	0.0625	1	0	d__Bacteria;p__Firmicutes_A;c__Clostridia;o__Oscillospirales;f__Oscillospiraceae;g__UBA5446;s__UBA5446 sp900546615
CD	HRGMv2_2930	0	0	9.35024446689098e-05	0.476190476190476	0	0	0	0.09375	0.0275661725073465	0	d__Bacteria;p__Firmicutes_A;c__Clostridia;o__Oscillospirales;f__CAG-272;g__UMGS874;s__UMGS874 sp900546315
CD	HRGMv2_2934	0	0	0	0.19047619047619	0	0	0	0	0.172336487042369	0	d__Bacteria;p__Firmicutes_A;c__Clostridia;o__Oscillospirales;f__Oscillospiraceae;g__CAG-170;s__CAG-170 sp000436735
CD	HRGMv2_2938	0	0	0	0.0476190476190476	0	0	0	0	1	0	d__Bacteria;p__Firmicutes_A;c__Clostridia;o__Oscillospirales;f__Oscillospiraceae;g__UBA1777;s__UBA1777 sp002320035
CD	HRGMv2_2942	0	0	0	0.142857142857143	0	0	0	0	0.352524659686855	0	d__Bacteria;p__Firmicutes_A;c__Clostridia;o__Oscillospirales;f__Ruminococcaceae;g__HGM13222;s__HGM13222 sp900757485
CD	HRGMv2_2944	0	0	0	0.19047619047619	0	0	0	0.03125	0.424665894980532	0	d__Bacteria;p__Firmicutes_A;c__Clostridia;o__Oscillospirales;f__CAG-382;g__UMGS882;s__UMGS882 sp900757905
CD	HRGMv2_2945	0	0	0	0.0476190476190476	0	0	0	0	1	0	d__Bacteria;p__Firmicutes_A;c__Clostridia;o__Oscillospirales;f__Ruminococcaceae;g__UMGS1826;s__
CD	HRGMv2_2968	0	0	0	0.0476190476190476	0	0	0	0	1	0	d__Bacteria;p__Firmicutes_A;c__Clostridia;o__Oscillospirales;f__Ruminococcaceae;g__Ruminococcus_C;s__Ruminococcus_C sp900545285
CD	HRGMv2_2975	0	0	0	0.0952380952380952	0	0	0	0.03125	0.704529115744069	0	d__Bacteria;p__Firmicutes_A;c__Clostridia;o__Oscillospirales;f__Oscillospiraceae;g__HGM13006;s__
CD	HRGMv2_2978	0	0	0	0.0476190476190476	0	0	0	0.03125	1	0	d__Bacteria;p__Firmicutes_A;c__Clostridia;o__Oscillospirales;f__Ruminococcaceae;g__UBA5884;s__UBA5884 sp900551505
CD	HRGMv2_2988	0	0	0	0.0476190476190476	0	0	0	0	1	0	d__Bacteria;p__Firmicutes_A;c__Clostridia;o__Oscillospirales;f__Oscillospiraceae;g__CAG-110;s__CAG-110 sp900549705
CD	HRGMv2_2998	0	0	0	0.142857142857143	0	0	0	0.03125	0.741023823801995	0	d__Bacteria;p__Firmicutes_A;c__Clostridia;o__Oscillospirales;f__Ruminococcaceae;g__Fournierella;s__Fournierella sp004558145
CD	HRGMv2_3002	0	0	0	0.238095238095238	0	0	0	0.03125	0.153461538461539	0	d__Bacteria;p__Firmicutes_A;c__Clostridia;o__Oscillospirales;f__Acutalibacteraceae;g__UMGS1397;s__UMGS1397 sp900551425
CD	HRGMv2_3017	0	0	0	0.0476190476190476	0	0	0	0	1	0	d__Bacteria;p__Firmicutes_A;c__Clostridia;o__Oscillospirales;f__Oscillospiraceae;g__CAG-110;s__CAG-110 sp900547405
CD	HRGMv2_3025	0	0	0	0.19047619047619	0	0	0	0	0.172336487042369	0	d__Bacteria;p__Firmicutes_A;c__Clostridia;o__Oscillospirales;f__CAG-272;g__UMGS1865;s__UMGS1865 sp900555785
CD	HRGMv2_3030	0	0	0	0.0476190476190476	0	0	0	0	1	0	d__Bacteria;p__Firmicutes_A;c__Clostridia;o__Oscillospirales;f__Oscillospiraceae;g__CAG-83;s__CAG-83 sp900757415
CD	HRGMv2_3061	0	0	0	0	0	0	0	0.0625	1	0	d__Bacteria;p__Firmicutes_A;c__Clostridia;o__Oscillospirales;f__Ruminococcaceae;g__Gemmiger;s__Gemmiger variabilis
CD	HRGMv2_3078	0	0	0	0.142857142857143	0	0	0	0.03125	0.511761354114295	0	d__Bacteria;p__Firmicutes_A;c__Clostridia;o__Oscillospirales;f__CAG-382;g__UMGS882;s__UMGS882 sp900546385
CD	HRGMv2_3088	0	0	3.69351972838678e-05	0.428571428571429	0	0	0	0.0625	0.0270131610034497	0	d__Bacteria;p__Firmicutes_A;c__Clostridia;o__Oscillospirales;f__Oscillospiraceae;g__CAG-83;s__CAG-83 sp900549395
CD	HRGMv2_3104	0	0	0	0.0952380952380952	0	0	0	0	0.704529115744069	0	d__Bacteria;p__Firmicutes_A;c__Clostridia;o__Oscillospirales;f__Acutalibacteraceae;g__UMGS577;s__UMGS577 sp900543525
CD	HRGMv2_3115	0	0	3.00704062292722e-05	0.380952380952381	0	0	0	0.125	0.219525078815037	0	d__Bacteria;p__Firmicutes_A;c__Clostridia;o__Oscillospirales;f__Oscillospiraceae;g__HGM13006;s__HGM13006 sp900756575
CD	HRGMv2_3116	0	0	0	0.0476190476190476	0	0	0	0	1	0	d__Bacteria;p__Firmicutes_A;c__Clostridia;o__Oscillospirales;f__Oscillospiraceae;g__CAG-110;s__CAG-110 sp900544975
CD	HRGMv2_3120	0	0	0	0.0476190476190476	0	0	0	0	1	0	d__Bacteria;p__Firmicutes_A;c__Clostridia;o__Oscillospirales;f__CAG-272;g__UMGS1225;s__UMGS1225 sp900549725
CD	HRGMv2_3126	0	0	0	0	0	0	0	0.03125	1	0	d__Bacteria;p__Firmicutes_A;c__Clostridia;o__Oscillospirales;f__Ruminococcaceae;g__Fournierella;s__Fournierella massiliensis
CD	HRGMv2_3127	0	0	0	0	0	0	0	0.03125	1	0	d__Bacteria;p__Firmicutes_A;c__Clostridia;o__Oscillospirales;f__Ruminococcaceae;g__Fournierella;s__Fournierella sp002159185
CD	HRGMv2_3137	0	0	0	0.142857142857143	0	0	0	0.0625	1	0	d__Bacteria;p__Firmicutes_A;c__Clostridia;o__Oscillospirales;f__CAG-272;g__HGM12669;s__HGM12669 sp900761935
CD	HRGMv2_3141	0	0	0	0.0476190476190476	0	0	0	0.03125	1	0	d__Bacteria;p__Firmicutes_A;c__Clostridia;o__Oscillospirales;f__Acutalibacteraceae;g__;s__
CD	HRGMv2_3152	0	0	0	0.0952380952380952	0	0	0	0.03125	0.704529115744069	0	d__Bacteria;p__Firmicutes_A;c__Clostridia;o__Oscillospirales;f__Oscillospiraceae;g__Dysosmobacter;s__
CD	HRGMv2_3157	0	0	0	0.142857142857143	0	0	0	0.03125	0.741023823801995	0	d__Bacteria;p__Firmicutes_A;c__Clostridia;o__Oscillospirales;f__Butyricicoccaceae;g__Butyricicoccus;s__Butyricicoccus sp900547195
CD	HRGMv2_3167	0	0	0	0	0	0	0	0.0625	1	0	d__Bacteria;p__Firmicutes_A;c__Clostridia;o__Oscillospirales;f__Oscillospiraceae;g__Flavonifractor;s__
CD	HRGMv2_3170	0	0	0	0	0	0	0	0.03125	1	0	d__Bacteria;p__Firmicutes_A;c__Clostridia;o__Oscillospirales;f__Oscillospiraceae;g__UBA9475;s__
CD	HRGMv2_3171	0	0	0	0.0476190476190476	0	0	0	0.03125	1	0	d__Bacteria;p__Firmicutes_A;c__Clostridia;o__Oscillospirales;f__CAG-272;g__UMGS1815;s__
CD	HRGMv2_3172	0	0	0	0.19047619047619	0	0	0	0.09375	0.703879849812265	0	d__Bacteria;p__Firmicutes_A;c__Clostridia;o__Oscillospirales;f__Acutalibacteraceae;g__UMGS1591;s__
CD	HRGMv2_3178	0	0	0	0.142857142857143	0	0	0	0.1875	1	0	d__Bacteria;p__Firmicutes_A;c__Clostridia;o__Oscillospirales;f__Oscillospiraceae;g__An92;s__An92 sp900199495
CD	HRGMv2_3194	0	0	0	0	0	0	0	0.0625	1	0	d__Bacteria;p__Firmicutes_A;c__Clostridia;o__Oscillospirales;f__Ruminococcaceae;g__Gemmiger;s__
CD	HRGMv2_3195	0	0	0	0	0	0	0	0.0625	1	0	d__Bacteria;p__Firmicutes_A;c__Clostridia;o__Oscillospirales;f__Ruminococcaceae;g__Gemmiger;s__
CD	HRGMv2_3203	0	0	0	0.0476190476190476	0	0	0	0	1	0	d__Bacteria;p__Firmicutes_A;c__Clostridia;o__Oscillospirales;f__Oscillospiraceae;g__UMGS1766;s__
CD	HRGMv2_3205	0	0	0	0.0952380952380952	0	0	0	0	0.704529115744069	0	d__Bacteria;p__Firmicutes_A;c__Clostridia;o__Oscillospirales;f__Oscillospiraceae;g__HGM13006;s__
CD	HRGMv2_3226	0	0	0	0	0	0	0	0.0625	1	0	d__Bacteria;p__Firmicutes_A;c__Clostridia;o__Peptostreptococcales;f__Anaerovoracaceae;g__UBA1191;s__UBA1191 sp900543485
CD	HRGMv2_3228	0	0	3.20507264242583e-05	0.380952380952381	0	0	0.000101829961132554	0.3125	1	0	d__Bacteria;p__Firmicutes_A;c__Clostridia;o__Peptostreptococcales;f__Peptostreptococcaceae;g__Intestinibacter;s__Intestinibacter bartlettii
CD	HRGMv2_3229	0	0	0	0.0476190476190476	0	0	0	0.21875	0.507953578722767	0	d__Bacteria;p__Firmicutes_A;c__Clostridia;o__Peptostreptococcales;f__Anaerovoracaceae;g__UBA1191;s__
CD	HRGMv2_3230	0	0	0	0	0	0	0	0.03125	1	0	d__Bacteria;p__Firmicutes_A;c__Clostridia;o__Peptostreptococcales;f__Anaerovoracaceae;g__Mobilibacterium;s__Mobilibacterium sp900315625
CD	HRGMv2_3235	0	0	2.37779934816194e-05	0.380952380952381	0	0	0	0.09375	0.143013615798467	0	d__Bacteria;p__Firmicutes_A;c__Clostridia;o__Peptostreptococcales;f__Anaerovoracaceae;g__UBA1191;s__UBA1191 sp900066305
CD	HRGMv2_3238	0	0	6.69394056160164e-05	0.380952380952381	0	0	0	0.125	0.158964672673939	0	d__Bacteria;p__Firmicutes_A;c__Clostridia;o__Peptostreptococcales;f__Anaerovoracaceae;g__CAG-145;s__CAG-145 sp000435715
CD	HRGMv2_3239	0	0	8.2604145843687e-05	0.380952380952381	0	0	9.00765254883594e-06	0.25	0.868947735625666	0	d__Bacteria;p__Firmicutes_A;c__Clostridia;o__Peptostreptococcales;f__Peptostreptococcaceae;g__Romboutsia;s__Romboutsia timonensis
CD	HRGMv2_3244	0	0	0	0	0	0	0	0	1	0	d__Bacteria;p__Firmicutes_A;c__Clostridia;o__Peptostreptococcales;f__Anaerovoracaceae;g__UBA1191;s__UBA1191 sp900542385
CD	HRGMv2_3249	0	0	0	0.0476190476190476	0	0	0	0	1	0	d__Bacteria;p__Firmicutes_A;c__Clostridia;o__Peptostreptococcales;f__Anaerovoracaceae;g__CAG-238;s__CAG-238 sp000435615
CD	HRGMv2_3250	0	0	0	0.0952380952380952	0	0	0	0	0.704529115744069	0	d__Bacteria;p__Firmicutes_A;c__Clostridia;o__Peptostreptococcales;f__Anaerovoracaceae;g__CAG-238;s__CAG-238 sp900754805
CD	HRGMv2_3251	0	0	0	0.0476190476190476	0	0	0	0	1	0	d__Bacteria;p__Firmicutes_A;c__Clostridia;o__Peptostreptococcales;f__Anaerovoracaceae;g__CAG-238;s__CAG-238 sp000435615
CD	HRGMv2_3252	0	0	0	0.0952380952380952	0	0	0	0.03125	1	0	d__Bacteria;p__Firmicutes_A;c__Clostridia;o__Peptostreptococcales;f__Peptostreptococcaceae;g__Intestinibacter;s__Intestinibacter sp900540355
CD	HRGMv2_3254	0	0	0	0.0952380952380952	0	0	0	0.03125	1	0	d__Bacteria;p__Firmicutes_A;c__Clostridia;o__Peptostreptococcales;f__Anaerovoracaceae;g__CAG-145;s__CAG-145 sp900540145
CD	HRGMv2_3265	0	0	0	0	0	0	0	0	1	0	d__Bacteria;p__Firmicutes_A;c__Clostridia;o__Peptostreptococcales;f__Peptostreptococcaceae;g__Peptacetobacter;s__Peptacetobacter hiranonis
CD	HRGMv2_3266	0	0	4.3758338010427e-05	0.333333333333333	0	0	0	0.125	0.420447010838911	0	d__Bacteria;p__Firmicutes_A;c__Clostridia;o__Peptostreptococcales;f__Anaerovoracaceae;g__CAG-238;s__CAG-238 sp900542245
CD	HRGMv2_3267	0	0	0	0.19047619047619	0	0	0	0	0.172336487042369	0	d__Bacteria;p__Firmicutes_A;c__Clostridia;o__Peptostreptococcales;f__Anaerovoracaceae;g__CAG-238;s__CAG-238 sp900551415
CD	HRGMv2_3268	0	0	0	0.238095238095238	0	0	0	0.03125	0.0757055893746541	0	d__Bacteria;p__Firmicutes_A;c__Clostridia;o__Peptostreptococcales;f__Anaerovoracaceae;g__CAG-238;s__
CD	HRGMv2_3271	0	0	0	0	0	0	0	0.03125	1	0	d__Bacteria;p__Firmicutes_A;c__Clostridia;o__Peptostreptococcales;f__Peptostreptococcaceae;g__Peptostreptococcus;s__Peptostreptococcus russellii
CD	HRGMv2_3273	0	0	0	0.142857142857143	0	0	0	0.0625	0.895293344162122	0	d__Bacteria;p__Firmicutes_A;c__Clostridia;o__Peptostreptococcales;f__Anaerovoracaceae;g__CAG-145;s__CAG-145 sp900542565
CD	HRGMv2_3281	0	0	0	0	0	0	0	0.03125	1	0	d__Bacteria;p__Firmicutes_A;c__Clostridia;o__Peptostreptococcales;f__Anaerovoracaceae;g__;s__
CD	HRGMv2_3342	0	0	0	0.0476190476190476	0	0	0	0	1	0	d__Bacteria;p__Firmicutes;c__Bacilli;o__RF39;f__UBA660;g__CAG-605;s__CAG-605 sp000433475
CD	HRGMv2_3351	0	0	0	0	0	0	0	0.03125	1	0	d__Bacteria;p__Firmicutes;c__Bacilli;o__RF39;f__UBA660;g__CAG-451;s__CAG-451 sp000438295
CD	HRGMv2_3355	0	0	0	0.0476190476190476	0	0	0	0	1	0	d__Bacteria;p__Firmicutes;c__Bacilli;o__RF39;f__UBA660;g__CAG-628;s__CAG-628 sp000438415
CD	HRGMv2_3373	0	0	0	0.0476190476190476	0	0	0	0.03125	1	0	d__Bacteria;p__Firmicutes;c__Bacilli;o__RF39;f__UBA660;g__CAG-582;s__CAG-582 sp000435515
CD	HRGMv2_3374	0	0	0	0.19047619047619	0	0	0	0.03125	0.329941091095364	0	d__Bacteria;p__Firmicutes;c__Bacilli;o__RF39;f__UBA660;g__CAG-533;s__CAG-533 sp000434495
CD	HRGMv2_3410	0	0	0	0	0	0	0	0.03125	1	0	d__Bacteria;p__Firmicutes;c__Bacilli;o__RF39;f__UBA660;g__CAG-451;s__CAG-451 sp900760545
CD	HRGMv2_3417	0	0	0	0.0476190476190476	0	0	0	0	1	0	d__Bacteria;p__Firmicutes;c__Bacilli;o__RF39;f__UBA660;g__HGM10766;s__HGM10766 sp900757295
CD	HRGMv2_3437	0	0	0	0.0952380952380952	0	0	0	0	0.704529115744069	0	d__Bacteria;p__Firmicutes;c__Bacilli;o__RFN20;f__CAG-288;g__CAG-568;s__CAG-568 sp000434395
CD	HRGMv2_3440	0	0	0.000773742660798829	0.285714285714286	0	0	0	0.03125	0.0313186813186813	0	d__Bacteria;p__Firmicutes;c__Bacilli;o__RFN20;f__CAG-288;g__CAG-345;s__CAG-345 sp000433315
CD	HRGMv2_3446	0	0	0	0.0476190476190476	0	0	0	0	1	0	d__Bacteria;p__Firmicutes;c__Bacilli;o__RFN20;f__CAG-826;g__RUG131;s__RUG131 sp900549975
CD	HRGMv2_3449	0	0	0	0.0476190476190476	0	0	0	0	1	0	d__Bacteria;p__Firmicutes;c__Bacilli;o__RFN20;f__CAG-449;g__CAG-449;s__
CD	HRGMv2_3450	0	0	0	0.0476190476190476	0	0	0	0	1	0	d__Bacteria;p__Firmicutes;c__Bacilli;o__RFN20;f__CAG-449;g__CAG-449;s__
CD	HRGMv2_3453	0	0	0	0.0476190476190476	0	0	0	0	1	0	d__Bacteria;p__Firmicutes;c__Bacilli;o__RFN20;f__CAG-826;g__UBA733;s__UBA733 sp900539595
CD	HRGMv2_3454	0	0	0	0.0476190476190476	0	0	0	0	1	0	d__Bacteria;p__Firmicutes;c__Bacilli;o__RFN20;f__CAG-826;g__UBA733;s__UBA733 sp900767605
CD	HRGMv2_3510	0	0	0	0.238095238095238	0	0	0	0	0.0757055893746541	0	d__Bacteria;p__Firmicutes_A;c__Clostridia;o__TANB77;f__CAG-508;g__CAG-269;s__CAG-269 sp001916055
CD	HRGMv2_3512	0	0	0.00064759666027888	0.333333333333333	0	0	0	0.03125	0.0358859378599418	0	d__Bacteria;p__Firmicutes_A;c__Clostridia;o__TANB77;f__CAG-508;g__CAG-269;s__CAG-269 sp003525075
CD	HRGMv2_3513	0	0	6.9615994587512e-05	0.285714285714286	0	0	0	0	0.0313186813186813	0	d__Bacteria;p__Firmicutes_A;c__Clostridia;o__TANB77;f__CAG-508;g__CAG-269;s__CAG-269 sp001915995
CD	HRGMv2_3514	0	0	0.00143334428485373	0.380952380952381	0	0	0	0.125	0.172336487042369	0	d__Bacteria;p__Firmicutes_A;c__Clostridia;o__TANB77;f__CAG-508;g__CAG-245;s__CAG-245 sp000435175
CD	HRGMv2_3515	0	0	0.000620041392041726	0.428571428571429	0	0	0	0.0625	0.0262679008590026	0	d__Bacteria;p__Firmicutes_A;c__Clostridia;o__TANB77;f__CAG-508;g__CAG-245;s__
CD	HRGMv2_3516	0	0	0.000205876107268661	0.380952380952381	0	0	0	0.0625	0.0631464569195837	0	d__Bacteria;p__Firmicutes_A;c__Clostridia;o__TANB77;f__CAG-508;g__CAG-245;s__CAG-245 sp900761475
CD	HRGMv2_3520	0	0	0	0.19047619047619	0	0	0	0.09375	0.825873474004112	0	d__Bacteria;p__Firmicutes_A;c__Clostridia;o__TANB77;f__CAG-508;g__CAG-273;s__CAG-273 sp000438355
CD	HRGMv2_3521	0	0	0	0	0	0	0	0.03125	1	0	d__Bacteria;p__Firmicutes_A;c__Clostridia;o__TANB77;f__CAG-508;g__CAG-273;s__CAG-273 sp003507395
CD	HRGMv2_3525	0	0	0	0.0476190476190476	0	0	0	0.03125	1	0	d__Bacteria;p__Firmicutes_A;c__Clostridia;o__TANB77;f__CAG-508;g__CAG-793;s__CAG-793 sp000433915
CD	HRGMv2_3527	0	0	0	0.238095238095238	0	0	0	0	0.0757055893746541	0	d__Bacteria;p__Firmicutes_A;c__Clostridia;o__TANB77;f__CAG-508;g__CAG-269;s__CAG-269 sp000431335
CD	HRGMv2_3528	0	0	0	0.238095238095238	0	0	0	0	0.0757055893746541	0	d__Bacteria;p__Firmicutes_A;c__Clostridia;o__TANB77;f__CAG-508;g__CAG-269;s__
CD	HRGMv2_3529	0	0	0	0.0476190476190476	0	0	0	0.03125	1	0	d__Bacteria;p__Firmicutes_A;c__Clostridia;o__TANB77;f__CAG-508;g__CAG-269;s__CAG-269 sp001916065
CD	HRGMv2_3530	0	0	0	0	0	0	0	0.03125	1	0	d__Bacteria;p__Firmicutes_A;c__Clostridia;o__TANB77;f__CAG-508;g__CAG-269;s__
CD	HRGMv2_3534	0	0	0	0.19047619047619	0	0	0	0	0.172336487042369	0	d__Bacteria;p__Firmicutes_A;c__Clostridia;o__TANB77;f__CAG-508;g__CAG-269;s__CAG-269 sp900551615
CD	HRGMv2_3542	0	0	0	0.0476190476190476	0	0	0	0	1	0	d__Bacteria;p__Firmicutes_A;c__Clostridia;o__TANB77;f__CAG-508;g__UMGS1901;s__UMGS1901 sp900553755
CD	HRGMv2_3545	0	0	0	0.19047619047619	0	0	0	0	0.172336487042369	0	d__Bacteria;p__Firmicutes_A;c__Clostridia;o__TANB77;f__CAG-508;g__CAG-269;s__CAG-269 sp001916005
CD	HRGMv2_3546	0	0	0	0.0952380952380952	0	0	0	0	0.704529115744069	0	d__Bacteria;p__Firmicutes_A;c__Clostridia;o__TANB77;f__CAG-508;g__CAG-269;s__
CD	HRGMv2_3552	0	0	0	0.0476190476190476	0	0	0	0	1	0	d__Bacteria;p__Firmicutes_A;c__Clostridia;o__TANB77;f__CAG-508;g__CAG-354;s__CAG-354 sp900552655
CD	HRGMv2_3553	0	0	0	0.0476190476190476	0	0	0	0	1	0	d__Bacteria;p__Firmicutes_A;c__Clostridia;o__TANB77;f__CAG-508;g__CAG-354;s__CAG-354 sp900754085
CD	HRGMv2_3555	0	0	0	0.0476190476190476	0	0	0	0	1	0	d__Bacteria;p__Firmicutes_A;c__Clostridia;o__TANB77;f__CAG-508;g__CAG-245;s__CAG-245 sp900552135
CD	HRGMv2_3559	0	0	0	0	0	0	0	0.09375	0.895293344162122	0	d__Bacteria;p__Firmicutes_A;c__Clostridia;o__TANB77;f__CAG-508;g__CAG-269;s__CAG-269 sp001916035
CD	HRGMv2_3562	0	0	0	0.0476190476190476	0	0	0	0	1	0	d__Bacteria;p__Firmicutes_A;c__Clostridia;o__TANB77;f__CAG-508;g__CAG-269;s__CAG-269 sp900555615
CD	HRGMv2_3567	0	0	0	0.0476190476190476	0	0	0	0	1	0	d__Bacteria;p__Firmicutes_A;c__Clostridia;o__TANB77;f__CAG-508;g__CAG-269;s__CAG-269 sp900556345
CD	HRGMv2_3570	0	0	0	0.0952380952380952	0	0	0	0	0.704529115744069	0	d__Bacteria;p__Firmicutes_A;c__Clostridia;o__TANB77;f__CAG-508;g__UMGS1994;s__UMGS1994 sp900553945
CD	HRGMv2_3582	0	0	0	0.142857142857143	0	0	0	0	0.352524659686855	0	d__Bacteria;p__Firmicutes_A;c__Clostridia;o__TANB77;f__CAG-508;g__CAG-269;s__CAG-269 sp000438255
CD	HRGMv2_3583	0	0	0	0.142857142857143	0	0	0	0	0.352524659686855	0	d__Bacteria;p__Firmicutes_A;c__Clostridia;o__TANB77;f__CAG-508;g__CAG-269;s__CAG-269 sp900760175
CD	HRGMv2_3585	0	0	0	0.142857142857143	0	0	0	0	0.352524659686855	0	d__Bacteria;p__Firmicutes_A;c__Clostridia;o__TANB77;f__CAG-508;g__CAG-354;s__
CD	HRGMv2_3586	0	0	0	0.142857142857143	0	0	0	0	0.352524659686855	0	d__Bacteria;p__Firmicutes_A;c__Clostridia;o__TANB77;f__CAG-508;g__CAG-269;s__
CD	HRGMv2_3587	0	0	0	0	0	0	0	0.03125	1	0	d__Bacteria;p__Firmicutes_A;c__Clostridia;o__TANB77;f__CAG-508;g__UMGS1663;s__UMGS1663 sp900553865
CD	HRGMv2_3593	0	0	0	0.19047619047619	0	0	0	0	0.172336487042369	0	d__Bacteria;p__Firmicutes_A;c__Clostridia;o__TANB77;f__CAG-508;g__CAG-269;s__CAG-269 sp900754285
CD	HRGMv2_3598	0	0	0	0.0952380952380952	0	0	0	0	0.704529115744069	0	d__Bacteria;p__Firmicutes_A;c__Clostridia;o__TANB77;f__CAG-508;g__CAG-269;s__
CD	HRGMv2_3665	0	0	0	0.0952380952380952	0	0	0	0	0.704529115744069	0	d__Bacteria;p__Firmicutes_A;c__Clostridia;o__UMGS1810;f__UMGS1810;g__NSJ-50;s__NSJ-50 sp014385105
CD	HRGMv2_3666	0	0	0	0.0476190476190476	0	0	0	0	1	0	d__Bacteria;p__Firmicutes_A;c__Clostridia;o__UMGS1810;f__UMGS1810;g__NSJ-50;s__
CD	HRGMv2_3968	0	0	0	0	0	0	0	0.03125	1	0	d__Bacteria;p__Bacteroidota;c__Bacteroidia;o__Bacteroidales;f__Bacteroidaceae;g__Bacteroides;s__
CD	HRGMv2_3975	0	0	0	0.0476190476190476	0	0	0	0	1	0	d__Bacteria;p__Bacteroidota;c__Bacteroidia;o__Bacteroidales;f__Bacteroidaceae;g__Bacteroides;s__Bacteroides sp014385165
CD	HRGMv2_3982	0	0	0	0.0476190476190476	0	0	0	0	1	0	d__Bacteria;p__Bacteroidota;c__Bacteroidia;o__Bacteroidales;f__Rikenellaceae;g__Alistipes;s__
CD	HRGMv2_3994	0	0	0	0.0476190476190476	0	0	0	0	1	0	d__Bacteria;p__Bacteroidota;c__Bacteroidia;o__Bacteroidales;f__Bacteroidaceae;g__Prevotella;s__Prevotella sp900553465
CD	HRGMv2_4041	0	0	0	0	0	0	0	0.0625	1	0	d__Bacteria;p__Firmicutes_A;c__Clostridia_A;o__Christensenellales;f__CAG-74;g__Firm-11;s__
CD	HRGMv2_4055	0	0	0	0	0	0	0	0.03125	1	0	d__Bacteria;p__Firmicutes_A;c__Clostridia_A;o__Christensenellales;f__Borkfalkiaceae;g__Borkfalkia;s__
CD	HRGMv2_4058	0	0	0	0	0	0	0	0.03125	1	0	d__Bacteria;p__Firmicutes_A;c__Clostridia_A;o__Christensenellales;f__Borkfalkiaceae;g__;s__
CD	HRGMv2_4059	0	0	0	0	0	0	0	0.03125	1	0	d__Bacteria;p__Firmicutes_A;c__Clostridia_A;o__Christensenellales;f__Borkfalkiaceae;g__Borkfalkia;s__
CD	HRGMv2_4069	0	0	0	0.0952380952380952	0	0	0	0.03125	0.704529115744069	0	d__Bacteria;p__Firmicutes_A;c__Clostridia_A;o__Christensenellales;f__Borkfalkiaceae;g__Borkfalkia;s__
CD	HRGMv2_4078	0	0	0	0.0476190476190476	0	0	0	0	1	0	d__Bacteria;p__Firmicutes_A;c__Clostridia_A;o__Christensenellales;f__CAG-138;g__Phil1;s__
CD	HRGMv2_4099	0	0	0	0.0476190476190476	0	0	0	0.03125	1	0	d__Bacteria;p__Firmicutes_A;c__Clostridia_A;o__Christensenellales;f__CAG-138;g__PeH17;s__PeH17 sp004556165
CD	HRGMv2_4105	0	0	0	0.0476190476190476	0	0	0	0	1	0	d__Bacteria;p__Firmicutes_A;c__Clostridia_A;o__Christensenellales;f__Borkfalkiaceae;g__Borkfalkia;s__
CD	HRGMv2_4121	0	0	0	0	0	0	0	0.03125	1	0	d__Bacteria;p__Actinobacteriota;c__Coriobacteriia;o__Coriobacteriales;f__Eggerthellaceae;g__Slackia_A;s__Slackia_A equolifaciens
CD	HRGMv2_4149	0	0	0	0	0	0	0	0	1	0	d__Bacteria;p__Actinobacteriota;c__Coriobacteriia;o__Coriobacteriales;f__Atopobiaceae;g__UBA7741;s__
CD	HRGMv2_4191	0	0	0	0.0476190476190476	0	0	0	0.03125	1	0	d__Bacteria;p__Firmicutes;c__Bacilli;o__Erysipelotrichales;f__Erysipelotrichaceae;g__Bulleidia;s__
CD	HRGMv2_4195	0	0	0	0	0	0	0	0	1	0	d__Bacteria;p__Firmicutes;c__Bacilli;o__Erysipelotrichales;f__Erysipelatoclostridiaceae;g__Beduini;s__Beduini massiliensis
CD	HRGMv2_4235	0	0	0	0	0	0	0	0	1	0	d__Bacteria;p__Firmicutes_A;c__Clostridia;o__Lachnospirales;f__Lachnospiraceae;g__Anaerobutyricum;s__Anaerobutyricum sp900016875
CD	HRGMv2_4237	0	0	0	0.0476190476190476	0	0	0	0	1	0	d__Bacteria;p__Firmicutes_A;c__Clostridia;o__Lachnospirales;f__Lachnospiraceae;g__Blautia_A;s__
CD	HRGMv2_4239	0	0	0	0.238095238095238	0	0	0	0.03125	0.23265306122449	0	d__Bacteria;p__Firmicutes_A;c__Clostridia;o__Lachnospirales;f__Lachnospiraceae;g__Blautia_A;s__
CD	HRGMv2_4262	0	0	0	0	0	0	0	0.03125	1	0	d__Bacteria;p__Firmicutes_A;c__Clostridia;o__Lachnospirales;f__Lachnospiraceae;g__Merdimonas;s__Merdimonas sp900553355
CD	HRGMv2_4268	0	0	0	0	0	0	0	0.03125	1	0	d__Bacteria;p__Firmicutes_A;c__Clostridia;o__Lachnospirales;f__Lachnospiraceae;g__Eisenbergiella;s__
CD	HRGMv2_4309	0	0	0	0	0	0	0	0.03125	1	0	d__Bacteria;p__Firmicutes_A;c__Clostridia;o__Lachnospirales;f__Lachnospiraceae;g__Blautia_A;s__
CD	HRGMv2_4310	0	0	0	0	0	0	0	0.0625	1	0	d__Bacteria;p__Firmicutes_A;c__Clostridia;o__Lachnospirales;f__Lachnospiraceae;g__Lachnoclostridium_A;s__
CD	HRGMv2_4311	0	0	0	0	0	0	0	0.03125	1	0	d__Bacteria;p__Firmicutes_A;c__Clostridia;o__Lachnospirales;f__Lachnospiraceae;g__;s__
CD	HRGMv2_4329	0	0	0	0.0952380952380952	0	0	0	0.03125	1	0	d__Bacteria;p__Firmicutes_A;c__Clostridia;o__Lachnospirales;f__Lachnospiraceae;g__;s__
CD	HRGMv2_4371	0	0	0	0	0	0	0	0	1	0	d__Bacteria;p__Firmicutes_A;c__Clostridia;o__Monoglobales_A;f__UBA1381;g__HGM11523;s__
CD	HRGMv2_4376	0	0	0	0.0476190476190476	0	0	0	0	1	0	d__Bacteria;p__Firmicutes_A;c__Clostridia;o__Monoglobales_A;f__UBA9506;g__;s__
CD	HRGMv2_4402	0	0	0	0.0952380952380952	0	0	0	0.03125	1	0	d__Bacteria;p__Firmicutes_A;c__Clostridia;o__Oscillospirales;f__Oscillospiraceae;g__NSJ-62;s__NSJ-62 sp014334055
CD	HRGMv2_4416	0	0	0	0	0	0	0	0.03125	1	0	d__Bacteria;p__Firmicutes_A;c__Clostridia;o__Oscillospirales;f__Butyricicoccaceae;g__UMGS1384;s__
CD	HRGMv2_4417	0	0	0	0	0	0	0	0	1	0	d__Bacteria;p__Firmicutes_A;c__Clostridia;o__Oscillospirales;f__Acutalibacteraceae;g__UMGS905;s__
CD	HRGMv2_4426	0	0	0	0.0476190476190476	0	0	0	0	1	0	d__Bacteria;p__Firmicutes_A;c__Clostridia;o__Oscillospirales;f__CAG-272;g__UMGS911;s__
CD	HRGMv2_4428	0	0	2.41837181303149e-05	0.285714285714286	0	0	0	0	0.0313186813186813	0	d__Bacteria;p__Firmicutes_A;c__Clostridia;o__Oscillospirales;f__Oscillospiraceae;g__ER4;s__
CD	HRGMv2_4458	0	0	0	0	0	0	0	0.0625	1	0	d__Bacteria;p__Firmicutes_A;c__Clostridia;o__Oscillospirales;f__Oscillospiraceae;g__UMGS1766;s__
CD	HRGMv2_4462	0	0	0	0.142857142857143	0	0	0	0.0625	1	0	d__Bacteria;p__Firmicutes_A;c__Clostridia;o__Oscillospirales;f__CAG-272;g__UMGS911;s__UMGS911 sp003343545
CD	HRGMv2_4473	0	0	0	0	0	0	0	0.03125	1	0	d__Bacteria;p__Firmicutes_A;c__Clostridia;o__Oscillospirales;f__Ruminococcaceae;g__Gemmiger;s__Gemmiger sp900545545
CD	HRGMv2_4491	0	0	0	0	0	0	0	0	1	0	d__Bacteria;p__Firmicutes_A;c__Clostridia;o__Oscillospirales;f__Acutalibacteraceae;g__CAG-180;s__
CD	HRGMv2_4496	0	0	0	0	0	0	0	0.03125	1	0	d__Bacteria;p__Firmicutes_A;c__Clostridia;o__Oscillospirales;f__Oscillospiraceae;g__Flavonifractor;s__
CD	HRGMv2_4510	0	0	0	0.238095238095238	0	0	0	0.0625	0.420447010838911	0	d__Bacteria;p__Firmicutes_A;c__Clostridia;o__Oscillospirales;f__Oscillospiraceae;g__Flavonifractor;s__Flavonifractor gabonensis
CD	HRGMv2_4519	0	0	0	0	0	0	0	0.03125	1	0	d__Bacteria;p__Firmicutes_A;c__Clostridia;o__Oscillospirales;f__Ruminococcaceae;g__Gemmiger;s__
CD	HRGMv2_4525	0	0	0	0	0	0	0	0	1	0	d__Bacteria;p__Firmicutes_A;c__Clostridia;o__Oscillospirales;f__Ruminococcaceae;g__Anaerofilum;s__
CD	HRGMv2_4526	0	0	0	0	0	0	0	0	1	0	d__Bacteria;p__Firmicutes_A;c__Clostridia;o__Oscillospirales;f__Ruminococcaceae;g__;s__
CD	HRGMv2_4531	0	0	0	0	0	0	0	0.03125	1	0	d__Bacteria;p__Firmicutes_A;c__Clostridia;o__Oscillospirales;f__Acutalibacteraceae;g__;s__
CD	HRGMv2_4536	0	0	0	0	0	0	0	0.03125	1	0	d__Bacteria;p__Firmicutes_A;c__Clostridia;o__Oscillospirales;f__Ruminococcaceae;g__Gemmiger;s__
CD	HRGMv2_4544	0	0	0	0.0476190476190476	0	0	0	0	1	0	d__Bacteria;p__Firmicutes_A;c__Clostridia;o__Oscillospirales;f__CAG-272;g__UMGS1815;s__UMGS1815 sp900555345
CD	HRGMv2_4552	0	0	0	0.142857142857143	0	0	0	0.0625	1	0	d__Bacteria;p__Firmicutes_A;c__Clostridia;o__Oscillospirales;f__Ruminococcaceae;g__Gemmiger;s__Gemmiger variabilis_B
CD	HRGMv2_4560	0	0	4.47967976065641e-05	0.333333333333333	0	0	0	0.0625	0.136726548197409	0	d__Bacteria;p__Firmicutes_A;c__Clostridia;o__Oscillospirales;f__Oscillospiraceae;g__UMGS1766;s__UMGS1766 sp900554855
CD	HRGMv2_4564	0	0	0	0	0	0	0	0.03125	1	0	d__Bacteria;p__Firmicutes_A;c__Clostridia;o__Oscillospirales;f__Ruminococcaceae;g__Gemmiger;s__
CD	HRGMv2_4581	0	0	0	0.0952380952380952	0	0	0	0	0.704529115744069	0	d__Bacteria;p__Firmicutes_A;c__Clostridia;o__Oscillospirales;f__Oscillospiraceae;g__CAG-83;s__
CD	HRGMv2_4602	0	0	0	0.0476190476190476	0	0	0	0	1	0	d__Bacteria;p__Firmicutes_A;c__Clostridia;o__Peptostreptococcales;f__Anaerovoracaceae;g__QAKD01;s__
CD	HRGMv2_4620	0	0	0	0.19047619047619	0	0	0	0.09375	0.825873474004112	0	d__Bacteria;p__Firmicutes_A;c__Clostridia;o__Peptostreptococcales;f__Anaerovoracaceae;g__;s__
CD	HRGMv2_4727	0	0	0	0	0	0	0	0.03125	1	0	d__Bacteria;p__Firmicutes_A;c__Clostridia;o__TANB77;f__CAG-508;g__CAG-273;s__
CD	HRGMv2_4734	0	0	0	0.0952380952380952	0	0	0	0	0.704529115744069	0	d__Bacteria;p__Firmicutes_A;c__Clostridia;o__TANB77;f__CAG-508;g__CAG-269;s__CAG-269 sp900554565
CD	HRGMv2_4740	0	0	0	0.0476190476190476	0	0	0	0.0625	1	0	d__Bacteria;p__Firmicutes_A;c__Clostridia;o__TANB77;f__CAG-508;g__CAG-269;s__CAG-269 sp900556865
CD	HRGMv2_4743	0	0	0	0.0476190476190476	0	0	0	0.03125	1	0	d__Bacteria;p__Firmicutes_A;c__Clostridia;o__TANB77;f__CAG-508;g__CAG-793;s__CAG-793 sp900557475
UC	HRGMv2_0001	0	0	0	0.142857142857143	0	0	0	0.04	0.471090870901835	0	d__Bacteria;p__Firmicutes;c__Bacilli;o__Acholeplasmatales;f__Anaeroplasmataceae;g__CAG-307;s__CAG-307 sp001916215
UC	HRGMv2_0002	0	0	0	0.0952380952380952	0	0	0	0	0.850569065749611	0	d__Bacteria;p__Firmicutes;c__Bacilli;o__Acholeplasmatales;f__Anaeroplasmataceae;g__CAG-307;s__CAG-307 sp900547045
UC	HRGMv2_0050	0	0	0.000197687666935393	0.285714285714286	0	0	0.00184704057505419	0.44	0.408284179432067	0	d__Bacteria;p__Actinobacteriota;c__Actinomycetia;o__Actinomycetales;f__Bifidobacteriaceae;g__Bifidobacterium;s__Bifidobacterium bifidum
UC	HRGMv2_0051	0	0	0	0	0	0	0	0.04	1	0	d__Bacteria;p__Actinobacteriota;c__Actinomycetia;o__Actinomycetales;f__Bifidobacteriaceae;g__Bifidobacterium;s__Bifidobacterium animalis
UC	HRGMv2_0070	0	0	6.22266879779913e-05	0.428571428571429	0	0	0.000354743478449629	0.28	1	0	d__Bacteria;p__Actinobacteriota;c__Actinomycetia;o__Actinomycetales;f__Bifidobacteriaceae;g__Bifidobacterium;s__Bifidobacterium pseudocatenulatum
UC	HRGMv2_0071	0	0	0	0.19047619047619	0	0	5.31580791398542e-05	0.28	0.729192131849316	0	d__Bacteria;p__Actinobacteriota;c__Actinomycetia;o__Actinomycetales;f__Bifidobacteriaceae;g__Bifidobacterium;s__Bifidobacterium catenulatum
UC	HRGMv2_0072	0	0	0	0.142857142857143	0	0	0	0.24	0.665850818998862	0	d__Bacteria;p__Actinobacteriota;c__Actinomycetia;o__Actinomycetales;f__Bifidobacteriaceae;g__Bifidobacterium;s__Bifidobacterium sp002742445
UC	HRGMv2_0077	0	0	0	0	0	0	0	0.24	0.164515274493975	0	d__Bacteria;p__Actinobacteriota;c__Actinomycetia;o__Actinomycetales;f__Bifidobacteriaceae;g__Bifidobacterium;s__Bifidobacterium dentium
UC	HRGMv2_0083	0	0	0	0	0	0	0	0.04	1	0	d__Bacteria;p__Actinobacteriota;c__Actinomycetia;o__Actinomycetales;f__Bifidobacteriaceae;g__Bifidobacterium;s__Bifidobacterium angulatum
UC	HRGMv2_0137	0	0	0.000139460015469536	0.285714285714286	0	0	0	0.12	0.71448429052513	0	d__Bacteria;p__Bacteroidota;c__Bacteroidia;o__Bacteroidales;f__Bacteroidaceae;g__Paraprevotella;s__Paraprevotella xylaniphila
UC	HRGMv2_0147	0	0	0	0.142857142857143	0	0	0	0	0.471090870901835	0	d__Bacteria;p__Bacteroidota;c__Bacteroidia;o__Bacteroidales;f__Bacteroidaceae;g__Phocaeicola;s__Phocaeicola plebeius_A
UC	HRGMv2_0148	0	0	0	0.142857142857143	0	0	0	0	0.471090870901835	0	d__Bacteria;p__Bacteroidota;c__Bacteroidia;o__Bacteroidales;f__Bacteroidaceae;g__Phocaeicola;s__Phocaeicola plebeius
UC	HRGMv2_0149	0	0	0	0.142857142857143	0	0	0	0	0.471090870901835	0	d__Bacteria;p__Bacteroidota;c__Bacteroidia;o__Bacteroidales;f__Bacteroidaceae;g__Phocaeicola;s__
UC	HRGMv2_0154	0	0	0	0.0476190476190476	0	0	0	0	1	0	d__Bacteria;p__Bacteroidota;c__Bacteroidia;o__Bacteroidales;f__Rikenellaceae;g__Alistipes_A;s__Alistipes_A sp900539755
UC	HRGMv2_0185	0	0	0	0.0476190476190476	0	0	0	0.04	1	0	d__Bacteria;p__Bacteroidota;c__Bacteroidia;o__Bacteroidales;f__Bacteroidaceae;g__Prevotella;s__Prevotella rara
UC	HRGMv2_0186	0	0	0	0.0476190476190476	0	0	0	0	1	0	d__Bacteria;p__Bacteroidota;c__Bacteroidia;o__Bacteroidales;f__Bacteroidaceae;g__Prevotella;s__
UC	HRGMv2_0206	0	0	0	0.0476190476190476	0	0	0	0	1	0	d__Bacteria;p__Bacteroidota;c__Bacteroidia;o__Bacteroidales;f__Rikenellaceae;g__Alistipes;s__Alistipes sp000434235
UC	HRGMv2_0234	0	0	9.96260360460812e-05	0.333333333333333	0	0	0	0.04	0.102704661211877	0	d__Bacteria;p__Bacteroidota;c__Bacteroidia;o__Bacteroidales;f__Bacteroidaceae;g__Bacteroides;s__Bacteroides intestinalis
UC	HRGMv2_0238	0	0	0	0.19047619047619	0	0	0	0.12	1	0	d__Bacteria;p__Bacteroidota;c__Bacteroidia;o__Bacteroidales;f__Bacteroidaceae;g__Bacteroides;s__Bacteroides salyersiae
UC	HRGMv2_0251	0	0	0	0.0952380952380952	0	0	0	0	0.850569065749611	0	d__Bacteria;p__Bacteroidota;c__Bacteroidia;o__Bacteroidales;f__Tannerellaceae;g__Parabacteroides;s__Parabacteroides sp000436495
UC	HRGMv2_0253	0	0	0	0.142857142857143	0	0	0	0.08	1	0	d__Bacteria;p__Bacteroidota;c__Bacteroidia;o__Bacteroidales;f__Bacteroidaceae;g__Bacteroides;s__Bacteroides eggerthii
UC	HRGMv2_0287	0	0	0	0.0476190476190476	0	0	0	0	1	0	d__Bacteria;p__Bacteroidota;c__Bacteroidia;o__Bacteroidales;f__Marinifilaceae;g__Odoribacter;s__Odoribacter laneus
UC	HRGMv2_0294	0	0	0.000674011941058036	0.428571428571429	0	0	0	0	0.00649050059174786	0	d__Bacteria;p__Bacteroidota;c__Bacteroidia;o__Bacteroidales;f__Rikenellaceae;g__Alistipes;s__Alistipes senegalensis
UC	HRGMv2_0296	0	0	0	0.142857142857143	0	0	0	0	0.471090870901835	0	d__Bacteria;p__Bacteroidota;c__Bacteroidia;o__Bacteroidales;f__Bacteroidaceae;g__Phocaeicola;s__Phocaeicola sp000436795
UC	HRGMv2_0297	0	0	0	0.0476190476190476	0	0	0	0	1	0	d__Bacteria;p__Bacteroidota;c__Bacteroidia;o__Bacteroidales;f__Bacteroidaceae;g__Phocaeicola;s__Phocaeicola sp000432735
UC	HRGMv2_0305	0	0	0	0.0476190476190476	0	0	0	0	1	0	d__Bacteria;p__Bacteroidota;c__Bacteroidia;o__Bacteroidales;f__Bacteroidaceae;g__Prevotella;s__Prevotella sp900554695
UC	HRGMv2_0319	0	0	0	0	0	0	0	0	1	0	d__Bacteria;p__Bacteroidota;c__Bacteroidia;o__Bacteroidales;f__Bacteroidaceae;g__Phocaeicola;s__Phocaeicola sp900542985
UC	HRGMv2_0329	0	0	0	0.0476190476190476	0	0	0	0	1	0	d__Bacteria;p__Bacteroidota;c__Bacteroidia;o__Bacteroidales;f__Muribaculaceae;g__CAG-279;s__CAG-279 sp900544305
UC	HRGMv2_0341	0	0	0	0.0952380952380952	0	0	0	0	0.850569065749611	0	d__Bacteria;p__Bacteroidota;c__Bacteroidia;o__Bacteroidales;f__Tannerellaceae;g__Parabacteroides;s__Parabacteroides sp900548175
UC	HRGMv2_0360	0	0	0	0.0476190476190476	0	0	0	0	1	0	d__Bacteria;p__Bacteroidota;c__Bacteroidia;o__Bacteroidales;f__Bacteroidaceae;g__Phocaeicola;s__Phocaeicola mediterraneensis
UC	HRGMv2_0361	0	0	0	0.0476190476190476	0	0	0	0	1	0	d__Bacteria;p__Bacteroidota;c__Bacteroidia;o__Bacteroidales;f__Bacteroidaceae;g__Phocaeicola;s__Phocaeicola sp900066455
UC	HRGMv2_0374	0	0	0	0.142857142857143	0	0	0	0	0.471090870901835	0	d__Bacteria;p__Bacteroidota;c__Bacteroidia;o__Bacteroidales;f__Bacteroidaceae;g__Bacteroides;s__Bacteroides togonis
UC	HRGMv2_0394	0	0	0	0	0	0	0	0	1	0	d__Bacteria;p__Bacteroidota;c__Bacteroidia;o__Bacteroidales;f__Barnesiellaceae;g__Barnesiella;s__Barnesiella sp002159975
UC	HRGMv2_0402	0	0	0	0.0476190476190476	0	0	0	0	1	0	d__Bacteria;p__Bacteroidota;c__Bacteroidia;o__Bacteroidales;f__Bacteroidaceae;g__Prevotella;s__Prevotella sp000436695
UC	HRGMv2_0441	0	0	0.000281582026097876	0.380952380952381	0	0	0	0.16	0.365160212584404	0	d__Bacteria;p__Bacteroidota;c__Bacteroidia;o__Bacteroidales;f__Bacteroidaceae;g__Bacteroides;s__Bacteroides sp900066265
UC	HRGMv2_0483	0	0	0	0.0476190476190476	0	0	0	0	1	0	d__Bacteria;p__Bacteroidota;c__Bacteroidia;o__Bacteroidales;f__Tannerellaceae;g__Parabacteroides;s__
UC	HRGMv2_0668	0	0	4.4664417590657e-05	0.285714285714286	0	0	0	0.04	0.218715943702992	0	d__Bacteria;p__Firmicutes_A;c__Clostridia_A;o__Christensenellales;f__CAG-74;g__SFFH01;s__SFFH01 sp900548125
UC	HRGMv2_0669	0	0	0	0.238095238095238	0	0	0	0.04	0.338224207972845	0	d__Bacteria;p__Firmicutes_A;c__Clostridia_A;o__Christensenellales;f__CAG-74;g__SFFH01;s__
UC	HRGMv2_0674	0	0	0.000237609576369235	0.428571428571429	0	0	0	0	0.00649050059174786	0	d__Bacteria;p__Firmicutes_A;c__Clostridia_A;o__Christensenellales;f__CAG-74;g__UMGS1600;s__UMGS1600 sp900553315
UC	HRGMv2_0675	0	0	0	0.238095238095238	0	0	0	0	0.136833228757439	0	d__Bacteria;p__Firmicutes_A;c__Clostridia_A;o__Christensenellales;f__CAG-74;g__UMGS1633;s__UMGS1633 sp900553645
UC	HRGMv2_0681	0	0	4.56697860682342e-05	0.285714285714286	0	0	0	0	0.0668613288502669	0	d__Bacteria;p__Firmicutes_A;c__Clostridia_A;o__Christensenellales;f__CAG-138;g__SFEL01;s__SFEL01 sp004557245
UC	HRGMv2_0705	0	0	0	0.19047619047619	0	0	0	0	0.261670331690554	0	d__Bacteria;p__Firmicutes_A;c__Clostridia_A;o__Christensenellales;f__Borkfalkiaceae;g__UMGS775;s__UMGS775 sp900545325
UC	HRGMv2_0706	0	0	0	0	0	0	0	0.12	0.722985481827926	0	d__Bacteria;p__Firmicutes_A;c__Clostridia_A;o__Christensenellales;f__Borkfalkiaceae;g__UBA11940;s__UBA11940 sp900549005
UC	HRGMv2_0710	0	0	0	0.238095238095238	0	0	0	0.04	0.391207196381183	0	d__Bacteria;p__Firmicutes_A;c__Clostridia_A;o__Christensenellales;f__CAG-74;g__Firm-11;s__Firm-11 sp900540045
UC	HRGMv2_0711	0	0	0	0.142857142857143	0	0	0	0.04	0.981984288236742	0	d__Bacteria;p__Firmicutes_A;c__Clostridia_A;o__Christensenellales;f__CAG-74;g__Firm-11;s__Firm-11 sp900553905
UC	HRGMv2_0717	0	0	4.52094723132491e-05	0.333333333333333	0	0	0	0.16	0.6580175810951	0	d__Bacteria;p__Firmicutes_A;c__Clostridia_A;o__Christensenellales;f__CAG-74;g__UMGS1600;s__UMGS1600 sp900553295
UC	HRGMv2_0735	0	0	0.00010647052457988	0.380952380952381	0	0	0	0.04	0.0252459451154727	0	d__Bacteria;p__Firmicutes_A;c__Clostridia_A;o__Christensenellales;f__CAG-74;g__Firm-11;s__Firm-11 sp900548145
UC	HRGMv2_0739	0	0	0	0.19047619047619	0	0	0	0	0.261670331690554	0	d__Bacteria;p__Firmicutes_A;c__Clostridia_A;o__Christensenellales;f__UBA1750;g__UBA7102;s__
UC	HRGMv2_0746	0	0	0	0.0476190476190476	0	0	0	0	1	0	d__Bacteria;p__Firmicutes_A;c__Clostridia_A;o__Christensenellales;f__UBA1750;g__;s__
UC	HRGMv2_0747	0	0	0	0	0	0	0	0	1	0	d__Bacteria;p__Firmicutes_A;c__Clostridia_A;o__Christensenellales;f__Borkfalkiaceae;g__Borkfalkia;s__
UC	HRGMv2_0776	0	0	0	0.0952380952380952	0	0	0	0.04	1	0	d__Bacteria;p__Firmicutes_A;c__Clostridia_A;o__Christensenellales;f__CAG-74;g__HGM11588;s__HGM11588 sp900754755
UC	HRGMv2_0777	0	0	0	0.142857142857143	0	0	0	0.04	0.850569065749611	0	d__Bacteria;p__Firmicutes_A;c__Clostridia_A;o__Christensenellales;f__CAG-74;g__HGM11588;s__
UC	HRGMv2_0783	0	0	0	0.0476190476190476	0	0	0	0.12	0.722985481827926	0	d__Bacteria;p__Firmicutes_A;c__Clostridia_A;o__Christensenellales;f__Borkfalkiaceae;g__Borkfalkia;s__Borkfalkia sp900557285
UC	HRGMv2_0784	0	0	0	0	0	0	0	0.08	1	0	d__Bacteria;p__Firmicutes_A;c__Clostridia_A;o__Christensenellales;f__Borkfalkiaceae;g__Borkfalkia;s__
UC	HRGMv2_0801	0	0	2.71613776098435e-05	0.285714285714286	0	0	0	0	0.0668613288502669	0	d__Bacteria;p__Firmicutes_A;c__Clostridia_A;o__Christensenellales;f__CAG-74;g__Firm-11;s__Firm-11 sp004556545
UC	HRGMv2_0811	0	0	2.69201536347916e-05	0.285714285714286	0	0	0	0	0.0668613288502669	0	d__Bacteria;p__Firmicutes_A;c__Clostridia_A;o__Christensenellales;f__CAG-74;g__UMGS1603;s__UMGS1603 sp900759005
UC	HRGMv2_0812	0	0	0	0.142857142857143	0	0	0	0	0.471090870901835	0	d__Bacteria;p__Firmicutes_A;c__Clostridia_A;o__Christensenellales;f__CAG-74;g__RUG11247;s__RUG11247 sp902767315
UC	HRGMv2_0813	0	0	0	0	0	0	0	0	1	0	d__Bacteria;p__Firmicutes_A;c__Clostridia_A;o__Christensenellales;f__CAG-314;g__CAG-1435;s__CAG-1435 sp000433775
UC	HRGMv2_0814	0	0	0	0.0952380952380952	0	0	0	0	0.850569065749611	0	d__Bacteria;p__Firmicutes_A;c__Clostridia_A;o__Christensenellales;f__CAG-74;g__UMGS1603;s__UMGS1603 sp900553265
UC	HRGMv2_0817	0	0	1.36960164226574e-05	0.285714285714286	0	0	0	0.08	0.463339269918964	0	d__Bacteria;p__Firmicutes_A;c__Clostridia_A;o__Christensenellales;f__Christensenellaceae;g__NSJ-63;s__NSJ-63 sp014384805
UC	HRGMv2_0825	0	0	0	0.0476190476190476	0	0	0	0	1	0	d__Bacteria;p__Firmicutes_A;c__Clostridia;o__Clostridiales;f__Clostridiaceae;g__Clostridium;s__Clostridium sp900539375
UC	HRGMv2_0826	0	0	0	0	0	0	0	0.08	1	0	d__Bacteria;p__Firmicutes_A;c__Clostridia;o__Clostridiales;f__Clostridiaceae;g__Clostridium_P;s__Clostridium_P perfringens
UC	HRGMv2_0828	0	0	0	0.0952380952380952	0	0	0	0.04	1	0	d__Bacteria;p__Firmicutes_A;c__Clostridia;o__Clostridiales;f__Clostridiaceae;g__Clostridium;s__Clostridium sp001916075
UC	HRGMv2_0829	0	0	0	0.142857142857143	0	0	0	0.16	1	0	d__Bacteria;p__Firmicutes_A;c__Clostridia;o__Clostridiales;f__Clostridiaceae;g__Clostridium;s__Clostridium sp000435835
UC	HRGMv2_0830	0	0	0	0.0476190476190476	0	0	0	0.08	1	0	d__Bacteria;p__Firmicutes_A;c__Clostridia;o__Clostridiales;f__Clostridiaceae;g__Clostridium;s__Clostridium saudiense
UC	HRGMv2_0835	0	0	0	0	0	0	0	0	1	0	d__Bacteria;p__Firmicutes_A;c__Clostridia;o__Clostridiales;f__Clostridiaceae;g__Clostridium;s__Clostridium butyricum
UC	HRGMv2_0836	0	0	0	0	0	0	0	0.04	1	0	d__Bacteria;p__Firmicutes_A;c__Clostridia;o__Clostridiales;f__Clostridiaceae;g__Clostridium;s__Clostridium baratii
UC	HRGMv2_0837	0	0	0	0	0	0	0	0	1	0	d__Bacteria;p__Firmicutes_A;c__Clostridia;o__Clostridiales;f__Clostridiaceae;g__Clostridium;s__Clostridium paraputrificum
UC	HRGMv2_0841	0	0	0	0	0	0	0	0	1	0	d__Bacteria;p__Firmicutes_A;c__Clostridia;o__Clostridiales;f__Clostridiaceae;g__Clostridium;s__Clostridium cuniculi
UC	HRGMv2_0842	0	0	0	0	0	0	0	0	1	0	d__Bacteria;p__Firmicutes_A;c__Clostridia;o__Clostridiales;f__Clostridiaceae;g__Clostridium;s__Clostridium sp900547475
UC	HRGMv2_0843	0	0	0	0.0476190476190476	0	0	0	0	1	0	d__Bacteria;p__Firmicutes_A;c__Clostridia;o__Clostridiales;f__Clostridiaceae;g__Clostridium;s__
UC	HRGMv2_0855	0	0	0	0.238095238095238	0	0	0	0.12	0.638103751274794	0	d__Bacteria;p__Actinobacteriota;c__Coriobacteriia;o__Coriobacteriales;f__Eggerthellaceae;g__CAG-1427;s__CAG-1427 sp000435675
UC	HRGMv2_0856	0	0	0	0.19047619047619	0	0	0	0.04	0.531997426234029	0	d__Bacteria;p__Actinobacteriota;c__Coriobacteriia;o__Coriobacteriales;f__Eggerthellaceae;g__CAG-1427;s__CAG-1427 sp900538545
UC	HRGMv2_0858	0	0	0	0.0952380952380952	0	0	0	0.04	1	0	d__Bacteria;p__Actinobacteriota;c__Coriobacteriia;o__Coriobacteriales;f__Eggerthellaceae;g__CAG-1427;s__
UC	HRGMv2_0864	0	0	0	0	0	0	0	0.04	1	0	d__Bacteria;p__Actinobacteriota;c__Coriobacteriia;o__Coriobacteriales;f__Coriobacteriaceae;g__Collinsella;s__
UC	HRGMv2_0869	0	0	0	0	0	0	0	0.04	1	0	d__Bacteria;p__Actinobacteriota;c__Coriobacteriia;o__Coriobacteriales;f__Coriobacteriaceae;g__Collinsella;s__Collinsella sp900541695
UC	HRGMv2_0870	0	0	0	0	0	0	0	0.04	1	0	d__Bacteria;p__Actinobacteriota;c__Coriobacteriia;o__Coriobacteriales;f__Coriobacteriaceae;g__Collinsella;s__Collinsella sp003469185
UC	HRGMv2_0875	0	0	0	0.0952380952380952	0	0	0	0.2	0.606795719522336	0	d__Bacteria;p__Actinobacteriota;c__Coriobacteriia;o__Coriobacteriales;f__Coriobacteriaceae;g__Collinsella;s__Collinsella sp002391315
UC	HRGMv2_0877	0	0	0	0	0	0	0	0.04	1	0	d__Bacteria;p__Actinobacteriota;c__Coriobacteriia;o__Coriobacteriales;f__Coriobacteriaceae;g__Collinsella;s__Collinsella sp900540945
UC	HRGMv2_0878	0	0	0	0	0	0	0	0.04	1	0	d__Bacteria;p__Actinobacteriota;c__Coriobacteriia;o__Coriobacteriales;f__Coriobacteriaceae;g__Collinsella;s__Collinsella sp003487125
UC	HRGMv2_0882	0	0	0	0.0476190476190476	0	0	0	0	1	0	d__Bacteria;p__Actinobacteriota;c__Coriobacteriia;o__Coriobacteriales;f__Coriobacteriaceae;g__Collinsella;s__Collinsella sp900550205
UC	HRGMv2_0883	0	0	0	0	0	0	0	0.04	1	0	d__Bacteria;p__Actinobacteriota;c__Coriobacteriia;o__Coriobacteriales;f__Coriobacteriaceae;g__Collinsella;s__Collinsella sp900544225
UC	HRGMv2_0888	0	0	0	0	0	0	0	0.08	1	0	d__Bacteria;p__Actinobacteriota;c__Coriobacteriia;o__Coriobacteriales;f__Coriobacteriaceae;g__Collinsella;s__Collinsella sp900541125
UC	HRGMv2_0903	0	0	0	0	0	0	0	0	1	0	d__Bacteria;p__Actinobacteriota;c__Coriobacteriia;o__Coriobacteriales;f__Coriobacteriaceae;g__Collinsella;s__
UC	HRGMv2_0908	0	0	0	0.0476190476190476	0	0	0	0	1	0	d__Bacteria;p__Actinobacteriota;c__Coriobacteriia;o__Coriobacteriales;f__Coriobacteriaceae;g__Collinsella;s__Collinsella sp900544465
UC	HRGMv2_0918	0	0	0	0	0	0	0	0.04	1	0	d__Bacteria;p__Actinobacteriota;c__Coriobacteriia;o__Coriobacteriales;f__Coriobacteriaceae;g__Collinsella;s__Collinsella sp900757505
UC	HRGMv2_0926	0	0	0	0	0	0	0	0	1	0	d__Bacteria;p__Actinobacteriota;c__Coriobacteriia;o__Coriobacteriales;f__Coriobacteriaceae;g__Collinsella;s__Collinsella sp902362275
UC	HRGMv2_0929	0	0	0	0.0476190476190476	0	0	0	0.04	1	0	d__Bacteria;p__Actinobacteriota;c__Coriobacteriia;o__Coriobacteriales;f__Coriobacteriaceae;g__Collinsella;s__Collinsella sp900540945
UC	HRGMv2_0940	0	0	0	0.0476190476190476	0	0	0	0.04	1	0	d__Bacteria;p__Actinobacteriota;c__Coriobacteriia;o__Coriobacteriales;f__Coriobacteriaceae;g__Collinsella;s__Collinsella sp900542825
UC	HRGMv2_0945	0	0	0	0	0	0	0	0.04	1	0	d__Bacteria;p__Actinobacteriota;c__Coriobacteriia;o__Coriobacteriales;f__Coriobacteriaceae;g__Collinsella;s__Collinsella sp900758845
UC	HRGMv2_0968	0	0	0	0.0476190476190476	0	0	0	0	1	0	d__Bacteria;p__Actinobacteriota;c__Coriobacteriia;o__Coriobacteriales;f__Coriobacteriaceae;g__Collinsella;s__Collinsella sp003487125
UC	HRGMv2_0986	0	0	0	0	0	0	0	0.04	1	0	d__Bacteria;p__Actinobacteriota;c__Coriobacteriia;o__Coriobacteriales;f__Coriobacteriaceae;g__Collinsella;s__Collinsella sp900759335
UC	HRGMv2_0987	0	0	0	0	0	0	0	0.04	1	0	d__Bacteria;p__Actinobacteriota;c__Coriobacteriia;o__Coriobacteriales;f__Coriobacteriaceae;g__Collinsella;s__Collinsella sp900541745
UC	HRGMv2_1006	0	0	0	0	0	0	0	0.08	1	0	d__Bacteria;p__Actinobacteriota;c__Coriobacteriia;o__Coriobacteriales;f__Coriobacteriaceae;g__Collinsella;s__Collinsella sp900549025
UC	HRGMv2_1079	0	0	0	0	0	0	0	0.04	1	0	d__Bacteria;p__Actinobacteriota;c__Coriobacteriia;o__Coriobacteriales;f__Coriobacteriaceae;g__Collinsella;s__Collinsella sp900547345
UC	HRGMv2_1081	0	0	0	0	0	0	0	0	1	0	d__Bacteria;p__Actinobacteriota;c__Coriobacteriia;o__Coriobacteriales;f__Coriobacteriaceae;g__Collinsella;s__Collinsella sp900542085
UC	HRGMv2_1082	0	0	0	0	0	0	0	0.04	1	0	d__Bacteria;p__Actinobacteriota;c__Coriobacteriia;o__Coriobacteriales;f__Coriobacteriaceae;g__Collinsella;s__Collinsella sp900541745
UC	HRGMv2_1106	0	0	0	0	0	0	0	0.04	1	0	d__Bacteria;p__Actinobacteriota;c__Coriobacteriia;o__Coriobacteriales;f__Coriobacteriaceae;g__Collinsella;s__Collinsella sp900543845
UC	HRGMv2_1107	0	0	0	0	0	0	0	0.04	1	0	d__Bacteria;p__Actinobacteriota;c__Coriobacteriia;o__Coriobacteriales;f__Coriobacteriaceae;g__Collinsella;s__Collinsella sp900758845
UC	HRGMv2_1108	0	0	0	0.0476190476190476	0	0	0	0.04	1	0	d__Bacteria;p__Actinobacteriota;c__Coriobacteriia;o__Coriobacteriales;f__Coriobacteriaceae;g__Collinsella;s__
UC	HRGMv2_1109	0	0	0	0	0	0	0	0.04	1	0	d__Bacteria;p__Actinobacteriota;c__Coriobacteriia;o__Coriobacteriales;f__Coriobacteriaceae;g__Collinsella;s__Collinsella sp900545445
UC	HRGMv2_1110	0	0	0	0	0	0	0	0.04	1	0	d__Bacteria;p__Actinobacteriota;c__Coriobacteriia;o__Coriobacteriales;f__Coriobacteriaceae;g__Collinsella;s__
UC	HRGMv2_1111	0	0	0	0	0	0	0	0.04	1	0	d__Bacteria;p__Actinobacteriota;c__Coriobacteriia;o__Coriobacteriales;f__Coriobacteriaceae;g__Collinsella;s__
UC	HRGMv2_1112	0	0	0	0	0	0	0	0.04	1	0	d__Bacteria;p__Actinobacteriota;c__Coriobacteriia;o__Coriobacteriales;f__Coriobacteriaceae;g__Collinsella;s__
UC	HRGMv2_1114	0	0	0	0	0	0	0	0.04	1	0	d__Bacteria;p__Actinobacteriota;c__Coriobacteriia;o__Coriobacteriales;f__Coriobacteriaceae;g__Collinsella;s__Collinsella sp900541055
UC	HRGMv2_1115	0	0	0	0	0	0	0	0.04	1	0	d__Bacteria;p__Actinobacteriota;c__Coriobacteriia;o__Coriobacteriales;f__Coriobacteriaceae;g__Collinsella;s__Collinsella sp003487125
UC	HRGMv2_1117	0	0	0	0	0	0	0	0.04	1	0	d__Bacteria;p__Actinobacteriota;c__Coriobacteriia;o__Coriobacteriales;f__Coriobacteriaceae;g__Collinsella;s__
UC	HRGMv2_1118	0	0	0	0	0	0	0	0	1	0	d__Bacteria;p__Actinobacteriota;c__Coriobacteriia;o__Coriobacteriales;f__Coriobacteriaceae;g__Collinsella;s__
UC	HRGMv2_1125	0	0	0	0	0	0	0	0.04	1	0	d__Bacteria;p__Actinobacteriota;c__Coriobacteriia;o__Coriobacteriales;f__Coriobacteriaceae;g__Collinsella;s__Collinsella sp900541675
UC	HRGMv2_1155	0	0	0	0	0	0	0	0.04	1	0	d__Bacteria;p__Actinobacteriota;c__Coriobacteriia;o__Coriobacteriales;f__Coriobacteriaceae;g__Collinsella;s__Collinsella sp900541785
UC	HRGMv2_1157	0	0	0	0	0	0	0	0.04	1	0	d__Bacteria;p__Actinobacteriota;c__Coriobacteriia;o__Coriobacteriales;f__Coriobacteriaceae;g__Collinsella;s__Collinsella sp900758375
UC	HRGMv2_1164	0	0	0	0	0	0	0	0.04	1	0	d__Bacteria;p__Actinobacteriota;c__Coriobacteriia;o__Coriobacteriales;f__Coriobacteriaceae;g__Collinsella;s__Collinsella sp003487125
UC	HRGMv2_1168	0	0	0	0	0	0	0	0.04	1	0	d__Bacteria;p__Actinobacteriota;c__Coriobacteriia;o__Coriobacteriales;f__Coriobacteriaceae;g__Collinsella;s__Collinsella sp900549025
UC	HRGMv2_1169	0	0	0	0	0	0	0	0.04	1	0	d__Bacteria;p__Actinobacteriota;c__Coriobacteriia;o__Coriobacteriales;f__Coriobacteriaceae;g__Collinsella;s__Collinsella sp900751755
UC	HRGMv2_1171	0	0	0	0	0	0	0	0	1	0	d__Bacteria;p__Actinobacteriota;c__Coriobacteriia;o__Coriobacteriales;f__Coriobacteriaceae;g__Collinsella;s__Collinsella sp900549555
UC	HRGMv2_1174	0	0	0	0.0476190476190476	0	0	0	0	1	0	d__Bacteria;p__Actinobacteriota;c__Coriobacteriia;o__Coriobacteriales;f__Coriobacteriaceae;g__Collinsella;s__
UC	HRGMv2_1177	0	0	0	0	0	0	0	0.04	1	0	d__Bacteria;p__Actinobacteriota;c__Coriobacteriia;o__Coriobacteriales;f__Coriobacteriaceae;g__Collinsella;s__Collinsella sp900547855
UC	HRGMv2_1187	0	0	0	0	0	0	0	0.04	1	0	d__Bacteria;p__Actinobacteriota;c__Coriobacteriia;o__Coriobacteriales;f__Coriobacteriaceae;g__Collinsella;s__
UC	HRGMv2_1191	0	0	0	0	0	0	0	0.04	1	0	d__Bacteria;p__Actinobacteriota;c__Coriobacteriia;o__Coriobacteriales;f__Coriobacteriaceae;g__Collinsella;s__Collinsella sp900549025
UC	HRGMv2_1194	0	0	0	0	0	0	0	0.04	1	0	d__Bacteria;p__Actinobacteriota;c__Coriobacteriia;o__Coriobacteriales;f__Coriobacteriaceae;g__Collinsella;s__Collinsella sp900759045
UC	HRGMv2_1195	0	0	0	0	0	0	0	0.04	1	0	d__Bacteria;p__Actinobacteriota;c__Coriobacteriia;o__Coriobacteriales;f__Coriobacteriaceae;g__Collinsella;s__Collinsella sp900759565
UC	HRGMv2_1199	0	0	0	0	0	0	0	0.04	1	0	d__Bacteria;p__Actinobacteriota;c__Coriobacteriia;o__Coriobacteriales;f__Coriobacteriaceae;g__Collinsella;s__Collinsella sp900541745
UC	HRGMv2_1208	0	0	0	0	0	0	0	0.04	1	0	d__Bacteria;p__Actinobacteriota;c__Coriobacteriia;o__Coriobacteriales;f__Coriobacteriaceae;g__Collinsella;s__
UC	HRGMv2_1217	0	0	0	0	0	0	0	0.04	1	0	d__Bacteria;p__Actinobacteriota;c__Coriobacteriia;o__Coriobacteriales;f__Coriobacteriaceae;g__Collinsella;s__Collinsella sp900541745
UC	HRGMv2_1224	0	0	0	0	0	0	0	0	1	0	d__Bacteria;p__Actinobacteriota;c__Coriobacteriia;o__Coriobacteriales;f__Coriobacteriaceae;g__Collinsella;s__Collinsella aerofaciens_F
UC	HRGMv2_1230	0	0	0	0	0	0	0	0.04	1	0	d__Bacteria;p__Actinobacteriota;c__Coriobacteriia;o__Coriobacteriales;f__Coriobacteriaceae;g__Collinsella;s__Collinsella sp900757505
UC	HRGMv2_1232	0	0	0	0	0	0	0	0.04	1	0	d__Bacteria;p__Actinobacteriota;c__Coriobacteriia;o__Coriobacteriales;f__Coriobacteriaceae;g__Collinsella;s__Collinsella sp900756725
UC	HRGMv2_1239	0	0	0	0	0	0	0	0.04	1	0	d__Bacteria;p__Actinobacteriota;c__Coriobacteriia;o__Coriobacteriales;f__Coriobacteriaceae;g__Collinsella;s__
UC	HRGMv2_1243	0	0	0	0	0	0	0	0.04	1	0	d__Bacteria;p__Actinobacteriota;c__Coriobacteriia;o__Coriobacteriales;f__Coriobacteriaceae;g__Collinsella;s__
UC	HRGMv2_1244	0	0	0	0.0476190476190476	0	0	0	0.04	1	0	d__Bacteria;p__Actinobacteriota;c__Coriobacteriia;o__Coriobacteriales;f__Coriobacteriaceae;g__Collinsella;s__Collinsella sp900545445
UC	HRGMv2_1257	0	0	0	0	0	0	0	0.04	1	0	d__Bacteria;p__Actinobacteriota;c__Coriobacteriia;o__Coriobacteriales;f__Coriobacteriaceae;g__Collinsella;s__
UC	HRGMv2_1263	0	0	0	0	0	0	0	0.04	1	0	d__Bacteria;p__Actinobacteriota;c__Coriobacteriia;o__Coriobacteriales;f__Coriobacteriaceae;g__Collinsella;s__Collinsella sp900545165
UC	HRGMv2_1270	0	0	0	0	0	0	0	0.04	1	0	d__Bacteria;p__Actinobacteriota;c__Coriobacteriia;o__Coriobacteriales;f__Coriobacteriaceae;g__Collinsella;s__Collinsella sp900541145
UC	HRGMv2_1277	0	0	0	0	0	0	0	0.04	1	0	d__Bacteria;p__Actinobacteriota;c__Coriobacteriia;o__Coriobacteriales;f__Coriobacteriaceae;g__Collinsella;s__Collinsella sp900542555
UC	HRGMv2_1281	0	0	0	0	0	0	0	0.04	1	0	d__Bacteria;p__Actinobacteriota;c__Coriobacteriia;o__Coriobacteriales;f__Coriobacteriaceae;g__Collinsella;s__Collinsella sp900550595
UC	HRGMv2_1308	0	0	0	0	0	0	0	0.04	1	0	d__Bacteria;p__Actinobacteriota;c__Coriobacteriia;o__Coriobacteriales;f__Coriobacteriaceae;g__Collinsella;s__Collinsella sp900541745
UC	HRGMv2_1338	0	0	0	0	0	0	0	0.04	1	0	d__Bacteria;p__Actinobacteriota;c__Coriobacteriia;o__Coriobacteriales;f__Coriobacteriaceae;g__Collinsella;s__Collinsella sp900541195
UC	HRGMv2_1391	0	0	0	0	0	0	0	0	1	0	d__Bacteria;p__Actinobacteriota;c__Coriobacteriia;o__Coriobacteriales;f__Coriobacteriaceae;g__Collinsella;s__
UC	HRGMv2_1407	0	0	0	0	0	0	0	0.04	1	0	d__Bacteria;p__Actinobacteriota;c__Coriobacteriia;o__Coriobacteriales;f__Coriobacteriaceae;g__Collinsella;s__
UC	HRGMv2_1419	0	0	0	0	0	0	0	0	1	0	d__Bacteria;p__Actinobacteriota;c__Coriobacteriia;o__Coriobacteriales;f__Coriobacteriaceae;g__Collinsella;s__
UC	HRGMv2_1596	0	0	0	0	0	0	0	0.04	1	0	d__Bacteria;p__Actinobacteriota;c__Coriobacteriia;o__Coriobacteriales;f__Coriobacteriaceae;g__Collinsella;s__
UC	HRGMv2_1599	0	0	0	0	0	0	0	0.04	1	0	d__Bacteria;p__Actinobacteriota;c__Coriobacteriia;o__Coriobacteriales;f__Coriobacteriaceae;g__Collinsella;s__
UC	HRGMv2_1612	0	0	0	0	0	0	0	0	1	0	d__Bacteria;p__Actinobacteriota;c__Coriobacteriia;o__Coriobacteriales;f__Coriobacteriaceae;g__Collinsella;s__
UC	HRGMv2_1618	0	0	1.4999635472053e-05	0.285714285714286	0	0	0	0.08	0.463339269918964	0	d__Bacteria;p__Actinobacteriota;c__Coriobacteriia;o__Coriobacteriales;f__Eggerthellaceae;g__Senegalimassilia;s__Senegalimassilia anaerobia
UC	HRGMv2_1619	0	0	0	0	0	0	0	0.04	1	0	d__Bacteria;p__Actinobacteriota;c__Coriobacteriia;o__Coriobacteriales;f__Eggerthellaceae;g__Senegalimassilia;s__
UC	HRGMv2_1620	0	0	0	0	0	0	0	0.04	1	0	d__Bacteria;p__Actinobacteriota;c__Coriobacteriia;o__Coriobacteriales;f__Eggerthellaceae;g__Senegalimassilia;s__
UC	HRGMv2_1622	0	0	0	0.142857142857143	0	0	0	0.04	0.689982321295898	0	d__Bacteria;p__Actinobacteriota;c__Coriobacteriia;o__Coriobacteriales;f__Eggerthellaceae;g__Senegalimassilia;s__Senegalimassilia sp900550055
UC	HRGMv2_1623	0	0	0.000304090335299964	0.428571428571429	0	0	0	0.12	0.0545414737133399	0	d__Bacteria;p__Actinobacteriota;c__Coriobacteriia;o__Coriobacteriales;f__Eggerthellaceae;g__CAG-1427;s__CAG-1427 sp000436075
UC	HRGMv2_1628	0	0	3.88497677188439e-05	0.380952380952381	0	0	0	0.12	0.303023281103919	0	d__Bacteria;p__Actinobacteriota;c__Coriobacteriia;o__Coriobacteriales;f__Eggerthellaceae;g__Adlercreutzia;s__Adlercreutzia celatus_A
UC	HRGMv2_1629	0	0	4.41340166503882e-05	0.380952380952381	0	0	0	0.16	0.471090870901835	0	d__Bacteria;p__Actinobacteriota;c__Coriobacteriia;o__Coriobacteriales;f__Eggerthellaceae;g__Adlercreutzia;s__
UC	HRGMv2_1631	0	0	0	0.0476190476190476	0	0	0	0	1	0	d__Bacteria;p__Actinobacteriota;c__Coriobacteriia;o__Coriobacteriales;f__QAMH01;g__CACZQA01;s__CACZQA01 sp900758075
UC	HRGMv2_1633	0	0	0	0	0	0	0	0.04	1	0	d__Bacteria;p__Actinobacteriota;c__Coriobacteriia;o__Coriobacteriales;f__Atopobiaceae;g__Olsenella_B;s__Olsenella_B sp900768455
UC	HRGMv2_1637	0	0	0	0.142857142857143	0	0	0	0	0.471090870901835	0	d__Bacteria;p__Actinobacteriota;c__Coriobacteriia;o__Coriobacteriales;f__Eggerthellaceae;g__Senegalimassilia;s__Senegalimassilia faecalis
UC	HRGMv2_1638	0	0	0.000122572483701981	0.380952380952381	0	0	0.000136161562247345	0.32	1	0	d__Bacteria;p__Actinobacteriota;c__Coriobacteriia;o__Coriobacteriales;f__Eggerthellaceae;g__Slackia_A;s__Slackia_A isoflavoniconvertens
UC	HRGMv2_1639	0	0	0	0.142857142857143	0	0	0	0.12	1	0	d__Bacteria;p__Actinobacteriota;c__Coriobacteriia;o__Coriobacteriales;f__Eggerthellaceae;g__Slackia_A;s__
UC	HRGMv2_1640	0	0	0	0.0476190476190476	0	0	0	0	1	0	d__Bacteria;p__Actinobacteriota;c__Coriobacteriia;o__Coriobacteriales;f__UMGS124;g__UMGS124;s__
UC	HRGMv2_1642	0	0	9.8338898327582e-05	0.380952380952381	0	0	0	0.12	0.303023281103919	0	d__Bacteria;p__Actinobacteriota;c__Coriobacteriia;o__Coriobacteriales;f__Atopobiaceae;g__Olsenella_E;s__Olsenella_E sp003609875
UC	HRGMv2_1645	0	0	0	0	0	0	0	0	1	0	d__Bacteria;p__Actinobacteriota;c__Coriobacteriia;o__Coriobacteriales;f__Eggerthellaceae;g__CAG-1427;s__CAG-1427 sp900548955
UC	HRGMv2_1648	0	0	0	0	0	0	0	0.04	1	0	d__Bacteria;p__Actinobacteriota;c__Coriobacteriia;o__Coriobacteriales;f__Coriobacteriaceae;g__Collinsella;s__
UC	HRGMv2_1649	0	0	0	0.0476190476190476	0	0	0	0	1	0	d__Bacteria;p__Actinobacteriota;c__Coriobacteriia;o__Coriobacteriales;f__Eggerthellaceae;g__CAG-1427;s__CAG-1427 sp900542265
UC	HRGMv2_1650	0	0	0	0	0	0	0	0	1	0	d__Bacteria;p__Actinobacteriota;c__Coriobacteriia;o__Coriobacteriales;f__Atopobiaceae;g__Olsenella_E;s__Olsenella_E sp002160255
UC	HRGMv2_1651	0	0	0	0.0476190476190476	0	0	0	0.08	1	0	d__Bacteria;p__Actinobacteriota;c__Coriobacteriia;o__Coriobacteriales;f__Atopobiaceae;g__Parolsenella;s__Parolsenella catena
UC	HRGMv2_1653	0	0	0	0.238095238095238	0	0	0	0.12	0.981984288236742	0	d__Bacteria;p__Actinobacteriota;c__Coriobacteriia;o__Coriobacteriales;f__Coriobacteriaceae;g__Collinsella;s__Collinsella bouchesdurhonensis
UC	HRGMv2_1654	0	0	0	0	0	0	0	0	1	0	d__Bacteria;p__Actinobacteriota;c__Coriobacteriia;o__Coriobacteriales;f__Eggerthellaceae;g__UMGS1519;s__UMGS1519 sp900552585
UC	HRGMv2_1655	0	0	0	0.0476190476190476	0	0	0	0	1	0	d__Bacteria;p__Actinobacteriota;c__Coriobacteriia;o__Coriobacteriales;f__Atopobiaceae;g__Olsenella_E;s__Olsenella_E sp003150175
UC	HRGMv2_1656	0	0	0	0.0952380952380952	0	0	0	0	0.850569065749611	0	d__Bacteria;p__Actinobacteriota;c__Coriobacteriia;o__Coriobacteriales;f__QAMH01;g__QAMH01;s__QAMH01 sp900544245
UC	HRGMv2_1657	0	0	0	0.0476190476190476	0	0	0	0	1	0	d__Bacteria;p__Actinobacteriota;c__Coriobacteriia;o__Coriobacteriales;f__Coriobacteriaceae;g__Collinsella;s__Collinsella tanakaei
UC	HRGMv2_1659	0	0	0	0.0476190476190476	0	0	0	0	1	0	d__Bacteria;p__Actinobacteriota;c__Coriobacteriia;o__Coriobacteriales;f__Eggerthellaceae;g__CAG-1427;s__CAG-1427 sp000434775
UC	HRGMv2_1661	0	0	0	0.0476190476190476	0	0	0	0	1	0	d__Bacteria;p__Actinobacteriota;c__Coriobacteriia;o__Coriobacteriales;f__Eggerthellaceae;g__UMGS1293;s__UMGS1293 sp900754495
UC	HRGMv2_1663	0	0	0	0	0	0	0	0.04	1	0	d__Bacteria;p__Actinobacteriota;c__Coriobacteriia;o__Coriobacteriales;f__Atopobiaceae;g__Olsenella;s__Olsenella sp900538935
UC	HRGMv2_1675	0	0	0	0	0	0	0	0	1	0	d__Bacteria;p__Actinobacteriota;c__Coriobacteriia;o__Coriobacteriales;f__Atopobiaceae;g__UBA7748;s__UBA7748 sp900314535
UC	HRGMv2_1677	0	0	0	0	0	0	0	0	1	0	d__Bacteria;p__Actinobacteriota;c__Coriobacteriia;o__Coriobacteriales;f__Atopobiaceae;g__Parolsenella;s__Parolsenella sp900544655
UC	HRGMv2_1678	0	0	0	0.0476190476190476	0	0	0	0	1	0	d__Bacteria;p__Actinobacteriota;c__Coriobacteriia;o__Coriobacteriales;f__Atopobiaceae;g__Parolsenella;s__Parolsenella sp900552935
UC	HRGMv2_1680	0	0	0	0.0476190476190476	0	0	0	0.08	1	0	d__Bacteria;p__Actinobacteriota;c__Coriobacteriia;o__Coriobacteriales;f__Coriobacteriaceae;g__Enorma;s__Enorma massiliensis
UC	HRGMv2_1684	0	0	0	0	0	0	0	0.04	1	0	d__Bacteria;p__Actinobacteriota;c__Coriobacteriia;o__Coriobacteriales;f__UMGS124;g__UMGS124;s__
UC	HRGMv2_1685	0	0	0	0	0	0	0	0	1	0	d__Bacteria;p__Actinobacteriota;c__Coriobacteriia;o__Coriobacteriales;f__UMGS124;g__UMGS124;s__
UC	HRGMv2_1686	0	0	0	0	0	0	0	0.04	1	0	d__Bacteria;p__Actinobacteriota;c__Coriobacteriia;o__Coriobacteriales;f__UMGS124;g__UMGS124;s__UMGS124 sp900539345
UC	HRGMv2_1696	0	0	0	0.0476190476190476	0	0	0	0	1	0	d__Bacteria;p__Actinobacteriota;c__Coriobacteriia;o__Coriobacteriales;f__QAMH01;g__QAMH01;s__QAMH01 sp900756605
UC	HRGMv2_1697	0	0	0	0.0476190476190476	0	0	0	0	1	0	d__Bacteria;p__Actinobacteriota;c__Coriobacteriia;o__Coriobacteriales;f__QAMH01;g__QAMH01;s__
UC	HRGMv2_1698	0	0	0	0.0476190476190476	0	0	0	0	1	0	d__Bacteria;p__Actinobacteriota;c__Coriobacteriia;o__Coriobacteriales;f__QAMH01;g__QAMH01;s__QAMH01 sp003149935
UC	HRGMv2_1700	0	0	0	0	0	0	0	0	1	0	d__Bacteria;p__Actinobacteriota;c__Coriobacteriia;o__Coriobacteriales;f__Coriobacteriaceae;g__Enorma;s__Enorma timonensis
UC	HRGMv2_1705	0	0	0	0	0	0	0	0	1	0	d__Bacteria;p__Actinobacteriota;c__Coriobacteriia;o__Coriobacteriales;f__Atopobiaceae;g__Olsenella_E;s__Olsenella_E timonensis
UC	HRGMv2_1706	0	0	0	0	0	0	0	0	1	0	d__Bacteria;p__Actinobacteriota;c__Coriobacteriia;o__Coriobacteriales;f__Atopobiaceae;g__Olsenella_E;s__Olsenella_E sp002159735
UC	HRGMv2_1709	0	0	0	0	0	0	0	0.08	1	0	d__Bacteria;p__Actinobacteriota;c__Coriobacteriia;o__Coriobacteriales;f__Eggerthellaceae;g__Paraeggerthella;s__Paraeggerthella hongkongensis_A
UC	HRGMv2_1715	0	0	0	0	0	0	0	0.04	1	0	d__Bacteria;p__Actinobacteriota;c__Coriobacteriia;o__Coriobacteriales;f__Atopobiaceae;g__Olsenella_E;s__Olsenella_E provencensis
UC	HRGMv2_1717	0	0	0	0.0476190476190476	0	0	0	0.04	1	0	d__Bacteria;p__Actinobacteriota;c__Coriobacteriia;o__Coriobacteriales;f__Atopobiaceae;g__UMGS1418;s__UMGS1418 sp900551595
UC	HRGMv2_1819	0	0	0	0	0	0	0	0	1	0	d__Bacteria;p__Proteobacteria;c__Gammaproteobacteria;o__Enterobacterales;f__Enterobacteriaceae;g__Providencia;s__Providencia rettgeri
UC	HRGMv2_1883	0	0	0	0	0	0	0	0.04	1	0	d__Bacteria;p__Firmicutes;c__Bacilli;o__Erysipelotrichales;f__Erysipelotrichaceae;g__Faecalicoccus;s__Faecalicoccus pleomorphus
UC	HRGMv2_1884	0	0	0	0	0	0	0	0.04	1	0	d__Bacteria;p__Firmicutes;c__Bacilli;o__Erysipelotrichales;f__Erysipelotrichaceae;g__Faecalicoccus;s__Faecalicoccus sp900546545
UC	HRGMv2_1885	0	0	0	0.142857142857143	0	0	0	0.04	0.471090870901835	0	d__Bacteria;p__Firmicutes;c__Bacilli;o__Erysipelotrichales;f__Erysipelatoclostridiaceae;g__Catenibacterium;s__Catenibacterium sp000437715
UC	HRGMv2_1886	0	0	0	0.142857142857143	0	0	0	0.04	0.689982321295898	0	d__Bacteria;p__Firmicutes;c__Bacilli;o__Erysipelotrichales;f__Erysipelatoclostridiaceae;g__Catenibacterium;s__Catenibacterium mitsuokai
UC	HRGMv2_1887	0	0	0	0.142857142857143	0	0	0	0.04	0.981984288236742	0	d__Bacteria;p__Firmicutes;c__Bacilli;o__Erysipelotrichales;f__Erysipelatoclostridiaceae;g__Catenibacterium;s__Catenibacterium sp900764565
UC	HRGMv2_1888	0	0	0	0.0952380952380952	0	0	0	0	0.850569065749611	0	d__Bacteria;p__Firmicutes;c__Bacilli;o__Erysipelotrichales;f__Erysipelatoclostridiaceae;g__Catenibacterium;s__Catenibacterium sp900540685
UC	HRGMv2_1889	0	0	0	0.142857142857143	0	0	0	0.04	0.471090870901835	0	d__Bacteria;p__Firmicutes;c__Bacilli;o__Erysipelotrichales;f__Erysipelatoclostridiaceae;g__Catenibacterium;s__Catenibacterium sp900540665
UC	HRGMv2_1892	0	0	0.000538836554992105	0.333333333333333	0	0	0	0.12	0.211164151946909	0	d__Bacteria;p__Firmicutes;c__Bacilli;o__Erysipelotrichales;f__Erysipelotrichaceae;g__Holdemanella;s__Holdemanella sp002299315
UC	HRGMv2_1893	0	0	0	0.238095238095238	0	0	0	0.04	0.260086096850705	0	d__Bacteria;p__Firmicutes;c__Bacilli;o__Erysipelotrichales;f__Erysipelotrichaceae;g__Holdemanella;s__Holdemanella biformis
UC	HRGMv2_1894	0	0	7.80765550924623e-05	0.333333333333333	0	0	0	0.08	0.164515274493975	0	d__Bacteria;p__Firmicutes;c__Bacilli;o__Erysipelotrichales;f__Erysipelotrichaceae;g__Holdemanella;s__Holdemanella sp003436425
UC	HRGMv2_1895	0	0	2.79191600971753e-05	0.285714285714286	0	0	0	0	0.0668613288502669	0	d__Bacteria;p__Firmicutes;c__Bacilli;o__Erysipelotrichales;f__Erysipelotrichaceae;g__Holdemanella;s__Holdemanella sp900547815
UC	HRGMv2_1896	0	0	0	0.19047619047619	0	0	0	0	0.261670331690554	0	d__Bacteria;p__Firmicutes;c__Bacilli;o__Erysipelotrichales;f__Erysipelotrichaceae;g__Holdemanella;s__Holdemanella sp003458715
UC	HRGMv2_1900	0	0	3.17095613794324e-05	0.428571428571429	0	0	0	0.24	1	0	d__Bacteria;p__Firmicutes;c__Bacilli;o__Erysipelotrichales;f__Erysipelatoclostridiaceae;g__Faecalibacillus;s__Faecalibacillus sp900544435
UC	HRGMv2_1901	0	0	0	0	0	0	0	0	1	0	d__Bacteria;p__Firmicutes;c__Bacilli;o__Erysipelotrichales;f__Erysipelatoclostridiaceae;g__Coprobacillus;s__Coprobacillus cateniformis
UC	HRGMv2_1902	0	0	0	0.0476190476190476	0	0	0	0	1	0	d__Bacteria;p__Firmicutes;c__Bacilli;o__Erysipelotrichales;f__Erysipelotrichaceae;g__Bulleidia;s__Bulleidia sp900539965
UC	HRGMv2_1904	0	0	0	0	0	0	7.88499443292801e-05	0.36	0.0335593324954578	0	d__Bacteria;p__Firmicutes;c__Bacilli;o__Erysipelotrichales;f__Erysipelatoclostridiaceae;g__Erysipelatoclostridium;s__Erysipelatoclostridium ramosum
UC	HRGMv2_1905	0	0	0	0.0476190476190476	0	0	0	0.08	1	0	d__Bacteria;p__Firmicutes;c__Bacilli;o__Erysipelotrichales;f__Erysipelatoclostridiaceae;g__Massiliomicrobiota;s__Massiliomicrobiota sp002160815
UC	HRGMv2_1906	0	0	0	0	0	0	0	0.04	1	0	d__Bacteria;p__Firmicutes;c__Bacilli;o__Erysipelotrichales;f__Erysipelatoclostridiaceae;g__Massiliomicrobiota;s__Massiliomicrobiota sp002160865
UC	HRGMv2_1910	0	0	0	0.0476190476190476	0	0	0	0	1	0	d__Bacteria;p__Firmicutes;c__Bacilli;o__Erysipelotrichales;f__Erysipelotrichaceae;g__Absicoccus;s__Absicoccus sp000434355
UC	HRGMv2_1912	0	0	0	0	0	0	0	0.08	1	0	d__Bacteria;p__Firmicutes;c__Bacilli;o__Erysipelotrichales;f__Erysipelotrichaceae;g__Amedibacterium;s__Amedibacterium intestinale
UC	HRGMv2_1923	0	0	0	0.0476190476190476	0	0	0	0.2	0.471090870901835	0	d__Bacteria;p__Firmicutes;c__Bacilli;o__Erysipelotrichales;f__Erysipelotrichaceae;g__Merdibacter;s__Merdibacter sp900759455
UC	HRGMv2_1924	0	0	2.66957427764347e-05	0.285714285714286	0	0	3.8507892565873e-05	0.28	1	0	d__Bacteria;p__Firmicutes;c__Bacilli;o__Erysipelotrichales;f__Erysipelotrichaceae;g__Merdibacter;s__
UC	HRGMv2_1927	0	0	0	0	0	0	0	0	1	0	d__Bacteria;p__Firmicutes;c__Bacilli;o__Erysipelotrichales;f__Erysipelatoclostridiaceae;g__Beduini;s__Beduini sp902363625
UC	HRGMv2_2030	0	0	0	0	0	0	0	0.08	1	0	d__Bacteria;p__Firmicutes;c__Bacilli;o__Haloplasmatales_A;f__Turicibacteraceae;g__Turicibacter;s__Turicibacter sanguinis
UC	HRGMv2_2031	0	0	0	0.19047619047619	0	0	0	0.12	1	0	d__Bacteria;p__Firmicutes;c__Bacilli;o__Haloplasmatales_A;f__Turicibacteraceae;g__Turicibacter;s__Turicibacter sp001543345
UC	HRGMv2_2043	0	0	0.000121767356156524	0.380952380952381	0	0	0	0.16	0.487698514459635	0	d__Bacteria;p__Firmicutes_A;c__Clostridia;o__Lachnospirales;f__Lachnospiraceae;g__Eubacterium_G;s__Eubacterium_G sp000434315
UC	HRGMv2_2054	0	0	0	0	0	0	0	0.04	1	0	d__Bacteria;p__Firmicutes_A;c__Clostridia;o__Lachnospirales;f__Lachnospiraceae;g__UMGS1375;s__
UC	HRGMv2_2056	0	0	0.00237489579406462	0.333333333333333	0	0	0	0	0.0342970677165764	0	d__Bacteria;p__Firmicutes_A;c__Clostridia;o__Lachnospirales;f__Lachnospiraceae;g__CAG-127;s__CAG-127 sp900319515
UC	HRGMv2_2057	0	0	0	0.0476190476190476	0	0	0	0	1	0	d__Bacteria;p__Firmicutes_A;c__Clostridia;o__Lachnospirales;f__Lachnospiraceae;g__CAG-127;s__
UC	HRGMv2_2058	0	0	8.64991037117756e-05	0.285714285714286	0	0	0	0	0.0668613288502669	0	d__Bacteria;p__Firmicutes_A;c__Clostridia;o__Lachnospirales;f__Lachnospiraceae;g__CAG-127;s__CAG-127 sp900553925
UC	HRGMv2_2059	0	0	9.20107304806599e-05	0.285714285714286	0	0	0	0	0.0668613288502669	0	d__Bacteria;p__Firmicutes_A;c__Clostridia;o__Lachnospirales;f__Lachnospiraceae;g__CAG-127;s__CAG-127 sp900539705
UC	HRGMv2_2060	0	0	4.20346395267827e-05	0.285714285714286	0	0	0	0	0.0668613288502669	0	d__Bacteria;p__Firmicutes_A;c__Clostridia;o__Lachnospirales;f__Lachnospiraceae;g__CAG-127;s__CAG-127 sp900767585
UC	HRGMv2_2068	0	0	0.00022607253788219	0.380952380952381	0	0	0	0.12	0.145697160930358	0	d__Bacteria;p__Firmicutes_A;c__Clostridia;o__Lachnospirales;f__Lachnospiraceae;g__Blautia;s__Blautia stercoris
UC	HRGMv2_2069	0	0	0	0.0476190476190476	0	0	0	0.16	0.599160206718346	0	d__Bacteria;p__Firmicutes_A;c__Clostridia;o__Lachnospirales;f__Lachnospiraceae;g__Lachnospira;s__Lachnospira sp000436475
UC	HRGMv2_2072	0	0	0	0.238095238095238	0	0	0	0.04	0.338224207972845	0	d__Bacteria;p__Firmicutes_A;c__Clostridia;o__Lachnospirales;f__Lachnospiraceae;g__TF01-11;s__TF01-11 sp003149875
UC	HRGMv2_2084	0	0	0	0.19047619047619	0	0	0	0.12	0.92708245822511	0	d__Bacteria;p__Firmicutes_A;c__Clostridia;o__Lachnospirales;f__CAG-274;g__CAG-274;s__CAG-274 sp000432155
UC	HRGMv2_2086	0	0	0.000192864512404411	0.428571428571429	0	0	2.6643310175339e-05	0.28	0.531997426234029	0	d__Bacteria;p__Firmicutes_A;c__Clostridia;o__Lachnospirales;f__Lachnospiraceae;g__Coprococcus_A;s__Coprococcus_A sp900548825
UC	HRGMv2_2091	0	0	7.73825178609051e-05	0.476190476190476	0	0	0	0	0.00267513875740959	0	d__Bacteria;p__Firmicutes_A;c__Clostridia;o__Lachnospirales;f__Lachnospiraceae;g__;s__
UC	HRGMv2_2097	0	0	3.17754142324586e-05	0.380952380952381	0	0	0	0.16	0.500152397259601	0	d__Bacteria;p__Firmicutes_A;c__Clostridia;o__Lachnospirales;f__Lachnospiraceae;g__Schaedlerella;s__Schaedlerella sp900066545
UC	HRGMv2_2098	0	0	0	0	0	0	0	0.12	0.722985481827926	0	d__Bacteria;p__Firmicutes_A;c__Clostridia;o__Lachnospirales;f__Lachnospiraceae;g__Schaedlerella;s__Schaedlerella sp900066545
UC	HRGMv2_2101	0	0	2.76445849318821e-05	0.380952380952381	0	0	0	0.12	0.26956217443014	0	d__Bacteria;p__Firmicutes_A;c__Clostridia;o__Lachnospirales;f__Lachnospiraceae;g__Eubacterium_I;s__Eubacterium_I ramulus_A
UC	HRGMv2_2102	0	0	3.83654160443266e-05	0.380952380952381	0	0	0	0.04	0.0334441265272749	0	d__Bacteria;p__Firmicutes_A;c__Clostridia;o__Lachnospirales;f__Lachnospiraceae;g__Eubacterium_I;s__Eubacterium_I sp900546495
UC	HRGMv2_2103	0	0	0.000222285989572055	0.476190476190476	0	0	0	0.2	0.419152260945736	0	d__Bacteria;p__Firmicutes_A;c__Clostridia;o__Lachnospirales;f__Lachnospiraceae;g__CAG-81;s__CAG-81 sp000435795
UC	HRGMv2_2107	0	0	0.000101832050140337	0.285714285714286	0	0	0	0.04	0.0668613288502669	0	d__Bacteria;p__Firmicutes_A;c__Clostridia;o__Lachnospirales;f__Lachnospiraceae;g__Coprococcus;s__Coprococcus sp900066115
UC	HRGMv2_2108	0	0	0.000239707054160248	0.285714285714286	0	0	0	0	0.0668613288502669	0	d__Bacteria;p__Firmicutes_A;c__Clostridia;o__Lachnospirales;f__Lachnospiraceae;g__Coprococcus;s__Coprococcus sp000154245
UC	HRGMv2_2109	0	0	0	0.238095238095238	0	0	0	0	0.136833228757439	0	d__Bacteria;p__Firmicutes_A;c__Clostridia;o__Lachnospirales;f__Lachnospiraceae;g__Coprococcus;s__
UC	HRGMv2_2113	0	0	0	0.19047619047619	0	0	0	0	0.261670331690554	0	d__Bacteria;p__Firmicutes_A;c__Clostridia;o__Lachnospirales;f__Lachnospiraceae;g__CAG-882;s__CAG-882 sp003486385
UC	HRGMv2_2114	0	0	0.00435674523750121	0.476190476190476	0	0	0	0.08	0.013603447303191	0	d__Bacteria;p__Firmicutes_A;c__Clostridia;o__Lachnospirales;f__Lachnospiraceae;g__Coprococcus;s__Coprococcus eutactus_A
UC	HRGMv2_2115	0	0	0.000383691834574927	0.476190476190476	0	0	0	0.04	0.00267513875740959	0	d__Bacteria;p__Firmicutes_A;c__Clostridia;o__Lachnospirales;f__Lachnospiraceae;g__Coprococcus;s__Coprococcus eutactus
UC	HRGMv2_2116	0	0	0	0.142857142857143	0	0	0	0	0.471090870901835	0	d__Bacteria;p__Firmicutes_A;c__Clostridia;o__Lachnospirales;f__Lachnospiraceae;g__Coprococcus;s__Coprococcus sp900548215
UC	HRGMv2_2118	0	0	0	0.238095238095238	0	0	0	0	0.136833228757439	0	d__Bacteria;p__Firmicutes_A;c__Clostridia;o__Lachnospirales;f__Lachnospiraceae;g__Coprococcus;s__Coprococcus sp900767685
UC	HRGMv2_2119	0	0	2.8193317614338e-05	0.285714285714286	0	0	0	0	0.0668613288502669	0	d__Bacteria;p__Firmicutes_A;c__Clostridia;o__Lachnospirales;f__Lachnospiraceae;g__Coprococcus;s__
UC	HRGMv2_2121	0	0	0	0.238095238095238	0	0	0	0	0.136833228757439	0	d__Bacteria;p__Firmicutes_A;c__Clostridia;o__Lachnospirales;f__Lachnospiraceae;g__Coprococcus;s__
UC	HRGMv2_2160	0	0	0	0.0952380952380952	0	0	0	0.04	1	0	d__Bacteria;p__Firmicutes_A;c__Clostridia;o__Lachnospirales;f__Lachnospiraceae;g__TF01-11;s__TF01-11 sp001916135
UC	HRGMv2_2161	0	0	0	0.0476190476190476	0	0	0	0	1	0	d__Bacteria;p__Firmicutes_A;c__Clostridia;o__Lachnospirales;f__Lachnospiraceae;g__TF01-11;s__TF01-11 sp900759665
UC	HRGMv2_2165	0	0	0.0020730404813139	0.428571428571429	0	0	0	0.04	0.00649050059174786	0	d__Bacteria;p__Firmicutes_A;c__Clostridia;o__Lachnospirales;f__Lachnospiraceae;g__TF01-11;s__TF01-11 sp003524945
UC	HRGMv2_2171	0	0	0.000148887178100162	0.476190476190476	0	0	0.000327812820942795	0.44	1	0	d__Bacteria;p__Firmicutes_A;c__Clostridia;o__Lachnospirales;f__Lachnospiraceae;g__Roseburia;s__Roseburia sp003470905
UC	HRGMv2_2173	0	0	8.7144467627902e-05	0.380952380952381	0	0	0.000160311126360358	0.4	1	0	d__Bacteria;p__Firmicutes_A;c__Clostridia;o__Lachnospirales;f__Lachnospiraceae;g__Roseburia;s__Roseburia sp003483745
UC	HRGMv2_2179	0	0	0	0.238095238095238	0	0	0	0	0.136833228757439	0	d__Bacteria;p__Firmicutes_A;c__Clostridia;o__Lachnospirales;f__Lachnospiraceae;g__CAG-194;s__CAG-194 sp000432915
UC	HRGMv2_2180	0	0	0	0.0476190476190476	0	0	0	0	1	0	d__Bacteria;p__Firmicutes_A;c__Clostridia;o__Lachnospirales;f__Lachnospiraceae;g__Coprococcus;s__Coprococcus sp000433075
UC	HRGMv2_2182	0	0	0	0.238095238095238	0	0	0	0.2	1	0	d__Bacteria;p__Firmicutes_A;c__Clostridia;o__Lachnospirales;f__Lachnospiraceae;g__Lachnospira;s__Lachnospira sp000436535
UC	HRGMv2_2195	0	0	0	0	0	0	0	0.12	0.722985481827926	0	d__Bacteria;p__Firmicutes_A;c__Clostridia;o__Lachnospirales;f__Lachnospiraceae;g__Merdimonas;s__Merdimonas faecis
UC	HRGMv2_2201	0	0	0	0	0	0	0	0.16	0.471090870901835	0	d__Bacteria;p__Firmicutes_A;c__Clostridia;o__Lachnospirales;f__Lachnospiraceae;g__Massilistercora;s__Massilistercora timonensis
UC	HRGMv2_2202	0	0	0	0.142857142857143	0	0	0	0.04	0.850569065749611	0	d__Bacteria;p__Firmicutes_A;c__Clostridia;o__Lachnospirales;f__UBA1390;g__NSJ-32;s__NSJ-32 sp014384895
UC	HRGMv2_2207	0	0	2.76618624217633e-05	0.380952380952381	0	0	0	0.16	0.471090870901835	0	d__Bacteria;p__Firmicutes_A;c__Clostridia;o__Lachnospirales;f__Lachnospiraceae;g__CAG-95;s__
UC	HRGMv2_2211	0	0	0	0	0	0	0	0.04	1	0	d__Bacteria;p__Firmicutes_A;c__Clostridia;o__Lachnospirales;f__Lachnospiraceae;g__Enterocloster;s__Enterocloster sp900540675
UC	HRGMv2_2213	0	0	0	0.0952380952380952	0	0	0	0	0.850569065749611	0	d__Bacteria;p__Firmicutes_A;c__Clostridia;o__Lachnospirales;f__Lachnospiraceae;g__Frisingicoccus;s__
UC	HRGMv2_2214	0	0	0	0.19047619047619	0	0	0	0.16	1	0	d__Bacteria;p__Firmicutes_A;c__Clostridia;o__Lachnospirales;f__Lachnospiraceae;g__COE1;s__COE1 sp001916965
UC	HRGMv2_2219	0	0	0	0.0476190476190476	0	0	0	0	1	0	d__Bacteria;p__Firmicutes_A;c__Clostridia;o__Lachnospirales;f__Lachnospiraceae;g__Butyrivibrio_A;s__Butyrivibrio_A crossotus
UC	HRGMv2_2228	0	0	6.80461358003265e-05	0.285714285714286	0	0	0	0.04	0.218715943702992	0	d__Bacteria;p__Firmicutes_A;c__Clostridia;o__Lachnospirales;f__Lachnospiraceae;g__CAG-45;s__CAG-45 sp000438375
UC	HRGMv2_2229	0	0	0	0.0476190476190476	0	0	0	0	1	0	d__Bacteria;p__Firmicutes_A;c__Clostridia;o__Lachnospirales;f__Lachnospiraceae;g__CAG-603;s__CAG-603 sp900066105
UC	HRGMv2_2230	0	0	0	0.0476190476190476	0	0	0	0	1	0	d__Bacteria;p__Firmicutes_A;c__Clostridia;o__Lachnospirales;f__Lachnospiraceae;g__CAG-590;s__CAG-590 sp000431135
UC	HRGMv2_2231	0	0	0	0.0476190476190476	0	0	0	0	1	0	d__Bacteria;p__Firmicutes_A;c__Clostridia;o__Lachnospirales;f__Lachnospiraceae;g__UMGS2037;s__
UC	HRGMv2_2234	0	0	0	0.0476190476190476	0	0	0	0	1	0	d__Bacteria;p__Firmicutes_A;c__Clostridia;o__Lachnospirales;f__Lachnospiraceae;g__Eubacterium_J;s__
UC	HRGMv2_2235	0	0	0	0.0476190476190476	0	0	0	0	1	0	d__Bacteria;p__Firmicutes_A;c__Clostridia;o__Lachnospirales;f__Lachnospiraceae;g__Acetatifactor;s__Acetatifactor sp900766575
UC	HRGMv2_2239	0	0	3.69197017057508e-05	0.285714285714286	0	0	0	0.04	0.218715943702992	0	d__Bacteria;p__Firmicutes_A;c__Clostridia;o__Lachnospirales;f__Lachnospiraceae;g__Agathobacter;s__Agathobacter sp900552085
UC	HRGMv2_2242	0	0	0	0.0476190476190476	0	0	0	0	1	0	d__Bacteria;p__Firmicutes_A;c__Clostridia;o__Lachnospirales;f__Lachnospiraceae;g__Oribacterium;s__Oribacterium sp004554245
UC	HRGMv2_2243	0	0	0	0.0476190476190476	0	0	0	0	1	0	d__Bacteria;p__Firmicutes_A;c__Clostridia;o__Lachnospirales;f__Lachnospiraceae;g__Oribacterium;s__Oribacterium sp900770445
UC	HRGMv2_2244	0	0	0	0.0476190476190476	0	0	0	0	1	0	d__Bacteria;p__Firmicutes_A;c__Clostridia;o__Lachnospirales;f__Lachnospiraceae;g__Oribacterium;s__
UC	HRGMv2_2249	0	0	0.000482099484039736	0.380952380952381	0	0	0	0	0.0160736969782816	0	d__Bacteria;p__Firmicutes_A;c__Clostridia;o__Lachnospirales;f__Lachnospiraceae;g__Eubacterium_F;s__Eubacterium_F sp900539115
UC	HRGMv2_2250	0	0	0	0.0476190476190476	0	0	0	0	1	0	d__Bacteria;p__Firmicutes_A;c__Clostridia;o__Lachnospirales;f__Lachnospiraceae;g__Eubacterium_F;s__
UC	HRGMv2_2251	0	0	8.69657221166992e-05	0.285714285714286	0	0	0	0	0.0668613288502669	0	d__Bacteria;p__Firmicutes_A;c__Clostridia;o__Lachnospirales;f__Lachnospiraceae;g__Eubacterium_F;s__
UC	HRGMv2_2252	0	0	2.94460039399455e-05	0.333333333333333	0	0	0	0	0.0342970677165764	0	d__Bacteria;p__Firmicutes_A;c__Clostridia;o__Lachnospirales;f__Lachnospiraceae;g__Eubacterium_F;s__Eubacterium_F sp000434115
UC	HRGMv2_2253	0	0	0	0	0	0	0	0.08	1	0	d__Bacteria;p__Firmicutes_A;c__Clostridia;o__Lachnospirales;f__Lachnospiraceae;g__Anaerobutyricum;s__Anaerobutyricum sp002161065
UC	HRGMv2_2254	0	0	0	0.0476190476190476	0	0	0	0.16	0.471090870901835	0	d__Bacteria;p__Firmicutes_A;c__Clostridia;o__Lachnospirales;f__Lachnospiraceae;g__UBA9502;s__UBA9502 sp900538475
UC	HRGMv2_2255	0	0	0	0	0	0	0	0.08	1	0	d__Bacteria;p__Firmicutes_A;c__Clostridia;o__Lachnospirales;f__Lachnospiraceae;g__UBA9502;s__UBA9502 sp900540335
UC	HRGMv2_2259	0	0	0	0	0	0	0	0.08	1	0	d__Bacteria;p__Firmicutes_A;c__Clostridia;o__Lachnospirales;f__Lachnospiraceae;g__Blautia;s__Blautia sp000432195
UC	HRGMv2_2268	0	0	0	0	0	0	0	0.04	1	0	d__Bacteria;p__Firmicutes_A;c__Clostridia;o__Lachnospirales;f__Lachnospiraceae;g__CAG-303;s__CAG-303 sp000437755
UC	HRGMv2_2271	0	0	0	0	0	0	0	0.04	1	0	d__Bacteria;p__Firmicutes_A;c__Clostridia;o__Lachnospirales;f__Lachnospiraceae;g__Blautia;s__Blautia coccoides
UC	HRGMv2_2279	0	0	0	0.19047619047619	0	0	0	0.08	1	0	d__Bacteria;p__Firmicutes_A;c__Clostridia;o__Lachnospirales;f__Lachnospiraceae;g__UMGS1375;s__
UC	HRGMv2_2284	0	0	0	0	0	0	0	0	1	0	d__Bacteria;p__Firmicutes_A;c__Clostridia;o__Lachnospirales;f__Lachnospiraceae;g__Frisingicoccus;s__Frisingicoccus caecimuris
UC	HRGMv2_2286	0	0	0	0	0	0	0	0.04	1	0	d__Bacteria;p__Firmicutes_A;c__Clostridia;o__Lachnospirales;f__Lachnospiraceae;g__Eisenbergiella;s__Eisenbergiella sp900539715
UC	HRGMv2_2289	0	0	0	0.142857142857143	0	0	0	0	0.471090870901835	0	d__Bacteria;p__Firmicutes_A;c__Clostridia;o__Lachnospirales;f__Lachnospiraceae;g__Acetatifactor;s__Acetatifactor sp900760705
UC	HRGMv2_2290	0	0	0	0.0476190476190476	0	0	0	0	1	0	d__Bacteria;p__Firmicutes_A;c__Clostridia;o__Lachnospirales;f__Lachnospiraceae;g__Acetatifactor;s__
UC	HRGMv2_2291	0	0	0	0.0952380952380952	0	0	0	0	0.850569065749611	0	d__Bacteria;p__Firmicutes_A;c__Clostridia;o__Lachnospirales;f__Lachnospiraceae;g__UBA5416;s__UBA5416 sp900539175
UC	HRGMv2_2294	0	0	0	0.0476190476190476	0	0	0	0	1	0	d__Bacteria;p__Firmicutes_A;c__Clostridia;o__Lachnospirales;f__Lachnospiraceae;g__V9D3004;s__V9D3004 sp900760345
UC	HRGMv2_2295	0	0	0	0	0	0	0	0	1	0	d__Bacteria;p__Firmicutes_A;c__Clostridia;o__Lachnospirales;f__CAG-274;g__UMGS1441;s__UMGS1441 sp900551755
UC	HRGMv2_2312	0	0	4.75248622494983e-05	0.333333333333333	0	0	0	0	0.0342970677165764	0	d__Bacteria;p__Firmicutes_A;c__Clostridia;o__Lachnospirales;f__Lachnospiraceae;g__Acetatifactor;s__Acetatifactor sp900755865
UC	HRGMv2_2313	0	0	0.000126054022495716	0.333333333333333	0	0	0	0	0.0342970677165764	0	d__Bacteria;p__Firmicutes_A;c__Clostridia;o__Lachnospirales;f__Lachnospiraceae;g__UBA9502;s__UBA9502 sp900555625
UC	HRGMv2_2318	0	0	0	0	0	0	0	0.04	1	0	d__Bacteria;p__Firmicutes_A;c__Clostridia;o__Lachnospirales;f__Cellulosilyticaceae;g__Niameybacter;s__Niameybacter sp900549765
UC	HRGMv2_2323	0	0	0	0	0	0	0	0.24	0.164515274493975	0	d__Bacteria;p__Firmicutes_A;c__Clostridia;o__Lachnospirales;f__Lachnospiraceae;g__Sellimonas;s__Sellimonas sp002161525
UC	HRGMv2_2325	0	0	0	0	0	0	0	0	1	0	d__Bacteria;p__Firmicutes_A;c__Clostridia;o__Lachnospirales;f__Lachnospiraceae;g__Frisingicoccus;s__Frisingicoccus sp900753685
UC	HRGMv2_2326	0	0	0	0	0	0	0	0.04	1	0	d__Bacteria;p__Firmicutes_A;c__Clostridia;o__Lachnospirales;f__Lachnospiraceae;g__Ruminococcus_A;s__Ruminococcus_A sp000432335
UC	HRGMv2_2335	0	0	0	0.0476190476190476	0	0	0	0	1	0	d__Bacteria;p__Firmicutes_A;c__Clostridia;o__Lachnospirales;f__Lachnospiraceae;g__Acetatifactor;s__
UC	HRGMv2_2336	0	0	0	0.19047619047619	0	0	0	0	0.261670331690554	0	d__Bacteria;p__Firmicutes_A;c__Clostridia;o__Lachnospirales;f__Lachnospiraceae;g__Acetatifactor;s__Acetatifactor sp900771995
UC	HRGMv2_2337	0	0	0	0.0952380952380952	0	0	0	0.04	1	0	d__Bacteria;p__Firmicutes_A;c__Clostridia;o__Lachnospirales;f__Lachnospiraceae;g__UBA7182;s__
UC	HRGMv2_2350	0	0	0	0.19047619047619	0	0	0	0.04	0.261670331690554	0	d__Bacteria;p__Firmicutes_A;c__Clostridia;o__Lachnospirales;f__Lachnospiraceae;g__Marvinbryantia;s__Marvinbryantia sp900066075
UC	HRGMv2_2352	0	0	4.13171015465607e-05	0.476190476190476	0	0	0.000146857933157738	0.36	1	0	d__Bacteria;p__Firmicutes_A;c__Clostridia;o__Lachnospirales;f__Lachnospiraceae;g__Enterocloster;s__Enterocloster citroniae
UC	HRGMv2_2355	0	0	0	0.0476190476190476	0	0	0	0.08	1	0	d__Bacteria;p__Firmicutes_A;c__Clostridia;o__Lachnospirales;f__Lachnospiraceae;g__Lachnoclostridium_A;s__Lachnoclostridium_A edouardi
UC	HRGMv2_2357	0	0	0	0.142857142857143	0	0	0	0.04	0.981984288236742	0	d__Bacteria;p__Firmicutes_A;c__Clostridia;o__Lachnospirales;f__Lachnospiraceae;g__Enterocloster;s__Enterocloster asparagiformis
UC	HRGMv2_2358	0	0	0	0.0952380952380952	0	0	0.000125257101591732	0.32	0.136833228757439	0	d__Bacteria;p__Firmicutes_A;c__Clostridia;o__Lachnospirales;f__Lachnospiraceae;g__Enterocloster;s__Enterocloster lavalensis
UC	HRGMv2_2362	0	0	2.33287294793071e-05	0.285714285714286	0	0	0	0.04	0.218715943702992	0	d__Bacteria;p__Firmicutes_A;c__Clostridia;o__Lachnospirales;f__Lachnospiraceae;g__UBA9502;s__UBA9502 sp003481825
UC	HRGMv2_2363	0	0	0	0.19047619047619	0	0	0	0.04	0.531997426234029	0	d__Bacteria;p__Firmicutes_A;c__Clostridia;o__Lachnospirales;f__Lachnospiraceae;g__UBA9502;s__UBA9502 sp003506385
UC	HRGMv2_2370	0	0	0	0.0952380952380952	0	0	0	0	0.850569065749611	0	d__Bacteria;p__Firmicutes_A;c__Clostridia;o__Lachnospirales;f__Lachnospiraceae;g__COE1;s__COE1 sp900753305
UC	HRGMv2_2372	0	0	0	0.0476190476190476	0	0	0	0	1	0	d__Bacteria;p__Firmicutes_A;c__Clostridia;o__Lachnospirales;f__Lachnospiraceae;g__Roseburia;s__Roseburia sp900550935
UC	HRGMv2_2373	0	0	5.25945261389058e-05	0.428571428571429	0	0	0	0.04	0.0337776556357259	0	d__Bacteria;p__Firmicutes_A;c__Clostridia;o__Lachnospirales;f__Anaerotignaceae;g__UMGS1670;s__UMGS1670 sp900553995
UC	HRGMv2_2374	0	0	0	0.142857142857143	0	0	0	0	0.471090870901835	0	d__Bacteria;p__Firmicutes_A;c__Clostridia;o__Lachnospirales;f__Lachnospiraceae;g__Acetatifactor;s__
UC	HRGMv2_2375	0	0	0	0.0476190476190476	0	0	0	0	1	0	d__Bacteria;p__Firmicutes_A;c__Clostridia;o__Lachnospirales;f__Lachnospiraceae;g__Acetatifactor;s__
UC	HRGMv2_2376	0	0	0	0.19047619047619	0	0	0	0.04	0.531997426234029	0	d__Bacteria;p__Firmicutes_A;c__Clostridia;o__Lachnospirales;f__Lachnospiraceae;g__Blautia_A;s__Blautia_A sp900763175
UC	HRGMv2_2386	0	0	0	0	0	0	0	0.04	1	0	d__Bacteria;p__Firmicutes_A;c__Clostridia;o__Lachnospirales;f__Lachnospiraceae;g__Blautia;s__Blautia sp002161285
UC	HRGMv2_2387	0	0	0	0.0476190476190476	0	0	0	0	1	0	d__Bacteria;p__Firmicutes_A;c__Clostridia;o__Lachnospirales;f__Lachnospiraceae;g__Frisingicoccus;s__Frisingicoccus sp900549105
UC	HRGMv2_2390	0	0	0	0	0	0	0	0	1	0	d__Bacteria;p__Firmicutes_A;c__Clostridia;o__Lachnospirales;f__Lachnospiraceae;g__Mediterraneibacter;s__Mediterraneibacter sp900751785
UC	HRGMv2_2392	0	0	0	0	0	0	0	0	1	0	d__Bacteria;p__Firmicutes_A;c__Clostridia;o__Lachnospirales;f__Lachnospiraceae;g__Eisenbergiella;s__Eisenbergiella sp900550285
UC	HRGMv2_2398	0	0	0	0.142857142857143	0	0	0	0	0.471090870901835	0	d__Bacteria;p__Firmicutes_A;c__Clostridia;o__Lachnospirales;f__Lachnospiraceae;g__V9D3004;s__V9D3004 sp002349525
UC	HRGMv2_2401	0	0	0	0	0	0	0	0	1	0	d__Bacteria;p__Firmicutes_A;c__Clostridia;o__Lachnospirales;f__Lachnospiraceae;g__Mediterraneibacter;s__Mediterraneibacter sp002314255
UC	HRGMv2_2406	0	0	0	0.142857142857143	0	0	0	0	0.471090870901835	0	d__Bacteria;p__Firmicutes_A;c__Clostridia;o__Lachnospirales;f__UBA1390;g__UBA1390;s__UBA1390 sp900764045
UC	HRGMv2_2407	0	0	0	0.0952380952380952	0	0	0	0	0.850569065749611	0	d__Bacteria;p__Firmicutes_A;c__Clostridia;o__Lachnospirales;f__UBA1390;g__UBA1390;s__
UC	HRGMv2_2413	0	0	0	0	0	0	0	0.04	1	0	d__Bacteria;p__Firmicutes_A;c__Clostridia;o__Lachnospirales;f__Lachnospiraceae;g__Lachnoclostridium_B;s__Lachnoclostridium_B phocaeensis
UC	HRGMv2_2414	0	0	0	0	0	0	0	0.16	0.471090870901835	0	d__Bacteria;p__Firmicutes_A;c__Clostridia;o__Lachnospirales;f__Lachnospiraceae;g__Lachnoclostridium_B;s__Lachnoclostridium_B sp000765215
UC	HRGMv2_2415	0	0	0	0	0	0	0	0.16	0.471090870901835	0	d__Bacteria;p__Firmicutes_A;c__Clostridia;o__Lachnospirales;f__Lachnospiraceae;g__Lachnoclostridium_B;s__Lachnoclostridium_B sp002160985
UC	HRGMv2_2416	0	0	0	0	0	0	0	0.08	1	0	d__Bacteria;p__Firmicutes_A;c__Clostridia;o__Lachnospirales;f__Lachnospiraceae;g__Blautia;s__
UC	HRGMv2_2417	0	0	0	0	0	0	0	0.12	0.722985481827926	0	d__Bacteria;p__Firmicutes_A;c__Clostridia;o__Lachnospirales;f__Lachnospiraceae;g__Blautia;s__
UC	HRGMv2_2418	0	0	0	0	0	0	0	0.08	1	0	d__Bacteria;p__Firmicutes_A;c__Clostridia;o__Lachnospirales;f__Lachnospiraceae;g__Lachnoclostridium_B;s__Lachnoclostridium_B sp900543315
UC	HRGMv2_2420	0	0	0	0	0	0	0	0.04	1	0	d__Bacteria;p__Firmicutes_A;c__Clostridia;o__Lachnospirales;f__Lachnospiraceae;g__Mediterraneibacter;s__Mediterraneibacter sp900555215
UC	HRGMv2_2429	0	0	0	0.238095238095238	0	0	0	0	0.136833228757439	0	d__Bacteria;p__Firmicutes_A;c__Clostridia;o__Lachnospirales;f__Lachnospiraceae;g__Blautia_A;s__Blautia_A sp900551715
UC	HRGMv2_2431	0	0	3.21458962027904e-05	0.285714285714286	0	0	0	0	0.0668613288502669	0	d__Bacteria;p__Firmicutes_A;c__Clostridia;o__Lachnospirales;f__Lachnospiraceae;g__Marvinbryantia;s__Marvinbryantia sp014385005
UC	HRGMv2_2432	0	0	0	0	0	0	0	0.04	1	0	d__Bacteria;p__Firmicutes_A;c__Clostridia;o__Lachnospirales;f__Lachnospiraceae;g__Mediterraneibacter;s__Mediterraneibacter sp900553885
UC	HRGMv2_2434	0	0	0	0.238095238095238	0	0	0	0.12	1	0	d__Bacteria;p__Firmicutes_A;c__Clostridia;o__Lachnospirales;f__Lachnospiraceae;g__AM51-8;s__AM51-8 sp900761925
UC	HRGMv2_2435	0	0	0	0	0	0	0	0.04	1	0	d__Bacteria;p__Firmicutes_A;c__Clostridia;o__Lachnospirales;f__Lachnospiraceae;g__Massilistercora;s__Massilistercora sp902406105
UC	HRGMv2_2437	0	0	0	0.0952380952380952	0	0	0	0	0.850569065749611	0	d__Bacteria;p__Firmicutes_A;c__Clostridia;o__Lachnospirales;f__Lachnospiraceae;g__TWA4;s__
UC	HRGMv2_2438	0	0	0	0	0	0	0	0.04	1	0	d__Bacteria;p__Firmicutes_A;c__Clostridia;o__Lachnospirales;f__Lachnospiraceae;g__Mediterraneibacter;s__
UC	HRGMv2_2441	0	0	0	0.0952380952380952	0	0	0	0	0.850569065749611	0	d__Bacteria;p__Firmicutes_A;c__Clostridia;o__Lachnospirales;f__Lachnospiraceae;g__Roseburia;s__Roseburia sp900756925
UC	HRGMv2_2442	0	0	0	0.0952380952380952	0	0	0	0	0.850569065749611	0	d__Bacteria;p__Firmicutes_A;c__Clostridia;o__Lachnospirales;f__Lachnospiraceae;g__;s__
UC	HRGMv2_2446	0	0	0	0.0476190476190476	0	0	0	0.2	0.26956217443014	0	d__Bacteria;p__Firmicutes_A;c__Clostridia;o__Lachnospirales;f__Lachnospiraceae;g__Mediterraneibacter;s__
UC	HRGMv2_2447	0	0	0	0.0476190476190476	0	0	0	0	1	0	d__Bacteria;p__Firmicutes_A;c__Clostridia;o__Lachnospirales;f__Lachnospiraceae;g__Mediterraneibacter;s__
UC	HRGMv2_2452	0	0	0	0.0476190476190476	0	0	0	0	1	0	d__Bacteria;p__Firmicutes_A;c__Clostridia;o__Lachnospirales;f__Lachnospiraceae;g__Anaerostipes;s__
UC	HRGMv2_2453	0	0	0	0.0476190476190476	0	0	0	0	1	0	d__Bacteria;p__Firmicutes_A;c__Clostridia;o__Lachnospirales;f__Lachnospiraceae;g__Anaerostipes;s__
UC	HRGMv2_2461	0	0	0	0.0476190476190476	0	0	0	0.04	1	0	d__Bacteria;p__Firmicutes;c__Bacilli;o__Lactobacillales;f__Lactobacillaceae;g__Ligilactobacillus;s__Ligilactobacillus ruminis
UC	HRGMv2_2462	0	0	0	0	0	0	0	0.04	1	0	d__Bacteria;p__Firmicutes;c__Bacilli;o__Lactobacillales;f__Enterococcaceae;g__Enterococcus;s__Enterococcus faecalis
UC	HRGMv2_2463	0	0	0	0	0	0	0	0	1	0	d__Bacteria;p__Firmicutes;c__Bacilli;o__Lactobacillales;f__Lactobacillaceae;g__Lactiplantibacillus;s__Lactiplantibacillus plantarum
UC	HRGMv2_2470	0	0	0	0	0	0	0	0.08	1	0	d__Bacteria;p__Firmicutes;c__Bacilli;o__Lactobacillales;f__Enterococcaceae;g__Enterococcus_B;s__Enterococcus_B lactis
UC	HRGMv2_2471	0	0	0	0	0	0	0	0.08	1	0	d__Bacteria;p__Firmicutes;c__Bacilli;o__Lactobacillales;f__Enterococcaceae;g__Enterococcus_B;s__Enterococcus_B faecium
UC	HRGMv2_2483	0	0	0	0	0	0	0	0.04	1	0	d__Bacteria;p__Firmicutes;c__Bacilli;o__Lactobacillales;f__Streptococcaceae;g__Streptococcus;s__Streptococcus gallolyticus
UC	HRGMv2_2488	0	0	0	0	0	0	0	0	1	0	d__Bacteria;p__Firmicutes;c__Bacilli;o__Lactobacillales;f__Lactobacillaceae;g__Lactobacillus;s__Lactobacillus crispatus
UC	HRGMv2_2489	0	0	0	0	0	0	0	0.12	0.722985481827926	0	d__Bacteria;p__Firmicutes;c__Bacilli;o__Lactobacillales;f__Lactobacillaceae;g__Ligilactobacillus;s__Ligilactobacillus salivarius
UC	HRGMv2_2490	0	0	0	0	0	0	0	0	1	0	d__Bacteria;p__Firmicutes;c__Bacilli;o__Lactobacillales;f__Lactobacillaceae;g__Limosilactobacillus;s__Limosilactobacillus vaginalis_A
UC	HRGMv2_2491	0	0	0	0	0	0	0	0	1	0	d__Bacteria;p__Firmicutes;c__Bacilli;o__Lactobacillales;f__Lactobacillaceae;g__Limosilactobacillus;s__Limosilactobacillus vaginalis
UC	HRGMv2_2492	0	0	0	0	0	0	0	0.12	0.722985481827926	0	d__Bacteria;p__Firmicutes;c__Bacilli;o__Lactobacillales;f__Lactobacillaceae;g__Limosilactobacillus;s__Limosilactobacillus mucosae
UC	HRGMv2_2493	0	0	0	0	0	0	0	0.08	1	0	d__Bacteria;p__Firmicutes;c__Bacilli;o__Lactobacillales;f__Lactobacillaceae;g__Limosilactobacillus;s__Limosilactobacillus sp012843675
UC	HRGMv2_2497	0	0	0	0	0	0	0	0	1	0	d__Bacteria;p__Firmicutes;c__Bacilli;o__Lactobacillales;f__Enterococcaceae;g__Enterococcus_B;s__Enterococcus_B hirae
UC	HRGMv2_2509	0	0	0	0	0	0	0	0.04	1	0	d__Bacteria;p__Firmicutes;c__Bacilli;o__Lactobacillales;f__Enterococcaceae;g__Enterococcus_A;s__Enterococcus_A avium
UC	HRGMv2_2511	0	0	0	0	0	0	0	0.04	1	0	d__Bacteria;p__Firmicutes;c__Bacilli;o__Lactobacillales;f__Enterococcaceae;g__Enterococcus_D;s__Enterococcus_D gallinarum
UC	HRGMv2_2514	0	0	0	0	0	0	0	0.04	1	0	d__Bacteria;p__Firmicutes;c__Bacilli;o__Lactobacillales;f__Lactobacillaceae;g__Lactobacillus;s__Lactobacillus paragasseri
UC	HRGMv2_2515	0	0	0	0	0	0	0	0.04	1	0	d__Bacteria;p__Firmicutes;c__Bacilli;o__Lactobacillales;f__Lactobacillaceae;g__Lactobacillus;s__Lactobacillus gasseri
UC	HRGMv2_2524	0	0	0	0	0	0	0	0	1	0	d__Bacteria;p__Firmicutes;c__Bacilli;o__Lactobacillales;f__Lactobacillaceae;g__Lactobacillus;s__Lactobacillus johnsonii
UC	HRGMv2_2525	0	0	0	0	0	0	0	0.08	1	0	d__Bacteria;p__Firmicutes;c__Bacilli;o__Lactobacillales;f__Lactobacillaceae;g__Lactobacillus;s__Lactobacillus acidophilus
UC	HRGMv2_2527	0	0	0	0	0	0	0	0.04	1	0	d__Bacteria;p__Firmicutes;c__Bacilli;o__Lactobacillales;f__Lactobacillaceae;g__Lactobacillus;s__Lactobacillus amylovorus
UC	HRGMv2_2541	0	0	0	0	0	0	0	0.04	1	0	d__Bacteria;p__Firmicutes;c__Bacilli;o__Lactobacillales;f__Lactobacillaceae;g__Limosilactobacillus;s__Limosilactobacillus oris
UC	HRGMv2_2557	0	0	0	0	0	0	0	0	1	0	d__Bacteria;p__Firmicutes;c__Bacilli;o__Lactobacillales;f__Lactobacillaceae;g__Lactobacillus;s__Lactobacillus ultunensis
UC	HRGMv2_2572	0	0	0	0	0	0	0	0	1	0	d__Bacteria;p__Firmicutes;c__Bacilli;o__Lactobacillales;f__Streptococcaceae;g__Streptococcus;s__Streptococcus alactolyticus
UC	HRGMv2_2581	0	0	9.3961972820672e-05	0.333333333333333	0	0	0	0	0.0342970677165764	0	d__Archaea;p__Methanobacteriota;c__Methanobacteria;o__Methanobacteriales;f__Methanobacteriaceae;g__Methanobrevibacter_A;s__Methanobrevibacter_A smithii
UC	HRGMv2_2582	0	0	0	0.0952380952380952	0	0	0	0	0.850569065749611	0	d__Archaea;p__Methanobacteriota;c__Methanobacteria;o__Methanobacteriales;f__Methanobacteriaceae;g__Methanobrevibacter_A;s__Methanobrevibacter_A smithii_A
UC	HRGMv2_2583	0	0	0	0	0	0	0	0	1	0	d__Archaea;p__Methanobacteriota;c__Methanobacteria;o__Methanobacteriales;f__Methanobacteriaceae;g__Methanosphaera;s__Methanosphaera stadtmanae
UC	HRGMv2_2588	0	0	0	0.0476190476190476	0	0	0	0	1	0	d__Archaea;p__Thermoplasmatota;c__Thermoplasmata;o__Methanomassiliicoccales;f__Methanomethylophilaceae;g__UBA71;s__UBA71 sp006954465
UC	HRGMv2_2616	0	0	0	0.0476190476190476	0	0	0	0.04	1	0	d__Bacteria;p__Firmicutes_A;c__Clostridia;o__Monoglobales;f__Monoglobaceae;g__Monoglobus;s__Monoglobus pectinilyticus
UC	HRGMv2_2619	0	0	0	0	0	0	0	0	1	0	d__Bacteria;p__Firmicutes_A;c__Clostridia;o__Monoglobales;f__Monoglobaceae;g__UMGS1820;s__UMGS1820 sp900545865
UC	HRGMv2_2623	0	0	0	0.0476190476190476	0	0	0	0	1	0	d__Bacteria;p__Firmicutes_A;c__Clostridia;o__Monoglobales;f__Monoglobaceae;g__UMGS1326;s__UMGS1326 sp900550775
UC	HRGMv2_2624	0	0	0	0.0476190476190476	0	0	0	0	1	0	d__Bacteria;p__Firmicutes_A;c__Clostridia;o__Monoglobales;f__Monoglobaceae;g__UMGS1326;s__
UC	HRGMv2_2625	0	0	0	0.0952380952380952	0	0	0	0	0.850569065749611	0	d__Bacteria;p__Firmicutes_A;c__Clostridia;o__Monoglobales;f__Monoglobaceae;g__UMGS1494;s__UMGS1494 sp900552305
UC	HRGMv2_2666	0	0	0.00160250499217349	0.285714285714286	0	0	0	0.08	0.136833228757439	0	d__Bacteria;p__Firmicutes_A;c__Clostridia;o__Oscillospirales;f__Acutalibacteraceae;g__CAG-217;s__CAG-217 sp000436335
UC	HRGMv2_2667	0	0	0	0	0	0	0	0	1	0	d__Bacteria;p__Firmicutes_A;c__Clostridia;o__Oscillospirales;f__Acutalibacteraceae;g__CAG-217;s__
UC	HRGMv2_2668	0	0	0	0.0952380952380952	0	0	0	0	0.850569065749611	0	d__Bacteria;p__Firmicutes_A;c__Clostridia;o__Oscillospirales;f__Ruminococcaceae;g__Ruminiclostridium_E;s__Ruminiclostridium_E sp003512525
UC	HRGMv2_2670	0	0	0.000189721021284956	0.428571428571429	0	0	0	0.16	0.162473477107963	0	d__Bacteria;p__Firmicutes_A;c__Clostridia;o__Oscillospirales;f__Ruminococcaceae;g__Ruminiclostridium_E;s__Ruminiclostridium_E sp900539195
UC	HRGMv2_2671	0	0	0	0.0476190476190476	0	0	0	0	1	0	d__Bacteria;p__Firmicutes_A;c__Clostridia;o__Oscillospirales;f__Ruminococcaceae;g__Ruminiclostridium_E;s__
UC	HRGMv2_2672	0	0	0	0.142857142857143	0	0	0	0	0.471090870901835	0	d__Bacteria;p__Firmicutes_A;c__Clostridia;o__Oscillospirales;f__Ruminococcaceae;g__Ruminiclostridium_E;s__
UC	HRGMv2_2673	0	0	0	0.19047619047619	0	0	0	0.16	1	0	d__Bacteria;p__Firmicutes_A;c__Clostridia;o__Oscillospirales;f__Acutalibacteraceae;g__CAG-180;s__CAG-180 sp000432435
UC	HRGMv2_2688	0	0	0	0.19047619047619	0	0	0	0.04	0.261670331690554	0	d__Bacteria;p__Firmicutes_A;c__Clostridia;o__Oscillospirales;f__Acutalibacteraceae;g__CAG-177;s__CAG-177 sp003538135
UC	HRGMv2_2690	0	0	0	0.0476190476190476	0	0	0	0.12	1	0	d__Bacteria;p__Firmicutes_A;c__Clostridia;o__Oscillospirales;f__Acutalibacteraceae;g__Ruminococcus_E;s__Ruminococcus_E sp003526955
UC	HRGMv2_2691	0	0	0	0.0476190476190476	0	0	0	0.12	0.722985481827926	0	d__Bacteria;p__Firmicutes_A;c__Clostridia;o__Oscillospirales;f__Acutalibacteraceae;g__Ruminococcus_E;s__Ruminococcus_E sp003438075
UC	HRGMv2_2697	0	0	0	0.238095238095238	0	0	0	0	0.136833228757439	0	d__Bacteria;p__Firmicutes_A;c__Clostridia;o__Oscillospirales;f__Ruminococcaceae;g__Ruminococcus_C;s__Ruminococcus_C sp000980705
UC	HRGMv2_2710	0	0	0	0.238095238095238	0	0	0	0.12	1	0	d__Bacteria;p__Firmicutes_A;c__Clostridia;o__Oscillospirales;f__Oscillospiraceae;g__CAG-103;s__CAG-103 sp900543625
UC	HRGMv2_2713	0	0	0	0.19047619047619	0	0	0	0	0.261670331690554	0	d__Bacteria;p__Firmicutes_A;c__Clostridia;o__Oscillospirales;f__Oscillospiraceae;g__CAG-103;s__
UC	HRGMv2_2714	0	0	6.78685170618083e-05	0.476190476190476	0	0	0	0.12	0.054744250773746	0	d__Bacteria;p__Firmicutes_A;c__Clostridia;o__Oscillospirales;f__Oscillospiraceae;g__CAG-103;s__
UC	HRGMv2_2716	0	0	0	0.0952380952380952	0	0	0	0	0.850569065749611	0	d__Bacteria;p__Firmicutes_A;c__Clostridia;o__Oscillospirales;f__Oscillospiraceae;g__CAG-110;s__CAG-110 sp900540635
UC	HRGMv2_2721	0	0	0	0.19047619047619	0	0	0	0.08	0.471090870901835	0	d__Bacteria;p__Firmicutes_A;c__Clostridia;o__Oscillospirales;f__Oscillospiraceae;g__HGM13006;s__HGM13006 sp900757695
UC	HRGMv2_2730	0	0	0	0.0952380952380952	0	0	0	0.04	1	0	d__Bacteria;p__Firmicutes_A;c__Clostridia;o__Oscillospirales;f__Acutalibacteraceae;g__Eubacterium_R;s__Eubacterium_R sp000436835
UC	HRGMv2_2731	0	0	2.38390228703237e-05	0.285714285714286	0	0	0	0.04	0.170965686041722	0	d__Bacteria;p__Firmicutes_A;c__Clostridia;o__Oscillospirales;f__Ruminococcaceae;g__Ruminococcus_C;s__Ruminococcus_C callidus
UC	HRGMv2_2733	0	0	0	0.142857142857143	0	0	0	0	0.471090870901835	0	d__Bacteria;p__Firmicutes_A;c__Clostridia;o__Oscillospirales;f__Acutalibacteraceae;g__Ruminococcus_E;s__Ruminococcus_E sp900314705
UC	HRGMv2_2734	0	0	0	0.19047619047619	0	0	0	0	0.261670331690554	0	d__Bacteria;p__Firmicutes_A;c__Clostridia;o__Oscillospirales;f__Ruminococcaceae;g__SFJ001;s__
UC	HRGMv2_2735	0	0	0	0.238095238095238	0	0	0	0	0.136833228757439	0	d__Bacteria;p__Firmicutes_A;c__Clostridia;o__Oscillospirales;f__Ruminococcaceae;g__SFJ001;s__SFJ001 sp004555865
UC	HRGMv2_2736	0	0	0	0.238095238095238	0	0	0	0.04	0.391207196381183	0	d__Bacteria;p__Firmicutes_A;c__Clostridia;o__Oscillospirales;f__Acutalibacteraceae;g__Eubacterium_R;s__Eubacterium_R sp000434995
UC	HRGMv2_2737	0	0	0	0.142857142857143	0	0	0	0.04	0.850569065749611	0	d__Bacteria;p__Firmicutes_A;c__Clostridia;o__Oscillospirales;f__Acutalibacteraceae;g__Eubacterium_R;s__Eubacterium_R sp000433975
UC	HRGMv2_2738	0	0	0	0.142857142857143	0	0	0	0.04	0.850569065749611	0	d__Bacteria;p__Firmicutes_A;c__Clostridia;o__Oscillospirales;f__Acutalibacteraceae;g__Eubacterium_R;s__Eubacterium_R sp900539775
UC	HRGMv2_2739	0	0	0.00038986740614072	0.380952380952381	0	0	0	0	0.0160736969782816	0	d__Bacteria;p__Firmicutes_A;c__Clostridia;o__Oscillospirales;f__Ruminococcaceae;g__Angelakisella;s__Angelakisella sp900547385
UC	HRGMv2_2741	0	0	0	0.0476190476190476	0	0	0	0	1	0	d__Bacteria;p__Firmicutes_A;c__Clostridia;o__Oscillospirales;f__Acutalibacteraceae;g__UMGS1484;s__
UC	HRGMv2_2743	0	0	0	0.238095238095238	0	0	0	0	0.136833228757439	0	d__Bacteria;p__Firmicutes_A;c__Clostridia;o__Oscillospirales;f__Oscillospiraceae;g__UBA738;s__UBA738 sp003522945
UC	HRGMv2_2750	0	0	0	0.0952380952380952	0	0	0	0.08	1	0	d__Bacteria;p__Firmicutes_A;c__Clostridia;o__Oscillospirales;f__Ruminococcaceae;g__Negativibacillus;s__Negativibacillus sp000435195
UC	HRGMv2_2755	0	0	0	0.0476190476190476	0	0	0	0	1	0	d__Bacteria;p__Firmicutes_A;c__Clostridia;o__Oscillospirales;f__Oscillospiraceae;g__CAG-170;s__CAG-170 sp900548625
UC	HRGMv2_2757	0	0	0	0.0952380952380952	0	0	0	0	0.850569065749611	0	d__Bacteria;p__Firmicutes_A;c__Clostridia;o__Oscillospirales;f__Oscillospiraceae;g__NK3B98;s__NK3B98 sp900752305
UC	HRGMv2_2758	0	0	0	0.19047619047619	0	0	0	0	0.261670331690554	0	d__Bacteria;p__Firmicutes_A;c__Clostridia;o__Oscillospirales;f__Oscillospiraceae;g__F23-B02;s__F23-B02 sp001916715
UC	HRGMv2_2759	0	0	0	0.238095238095238	0	0	0	0	0.136833228757439	0	d__Bacteria;p__Firmicutes_A;c__Clostridia;o__Oscillospirales;f__Oscillospiraceae;g__F23-B02;s__F23-B02 sp002472405
UC	HRGMv2_2769	0	0	0.000665854199252487	0.380952380952381	0	0	0	0	0.0160736969782816	0	d__Bacteria;p__Firmicutes_A;c__Clostridia;o__Oscillospirales;f__Oscillospiraceae;g__CAG-83;s__CAG-83 sp900545585
UC	HRGMv2_2770	0	0	0	0.142857142857143	0	0	0	0	0.471090870901835	0	d__Bacteria;p__Firmicutes_A;c__Clostridia;o__Oscillospirales;f__Oscillospiraceae;g__UBA1777;s__UBA1777 sp003150355
UC	HRGMv2_2771	0	0	0	0.142857142857143	0	0	0	0	0.471090870901835	0	d__Bacteria;p__Firmicutes_A;c__Clostridia;o__Oscillospirales;f__Oscillospiraceae;g__UBA1777;s__
UC	HRGMv2_2775	0	0	0	0	0	0	0	0	1	0	d__Bacteria;p__Firmicutes_A;c__Clostridia;o__Oscillospirales;f__Ruminococcaceae;g__Angelakisella;s__Angelakisella sp004557855
UC	HRGMv2_2777	0	0	0.000765912414064808	0.380952380952381	0	0	0	0.04	0.0334441265272749	0	d__Bacteria;p__Firmicutes_A;c__Clostridia;o__Oscillospirales;f__Ruminococcaceae;g__Ruminococcus_C;s__Ruminococcus_C sp000433635
UC	HRGMv2_2778	0	0	9.6462411797481e-05	0.333333333333333	0	0	0	0	0.0342970677165764	0	d__Bacteria;p__Firmicutes_A;c__Clostridia;o__Oscillospirales;f__Ruminococcaceae;g__Ruminococcus_C;s__
UC	HRGMv2_2779	0	0	7.4087749392329e-05	0.333333333333333	0	0	0	0	0.0342970677165764	0	d__Bacteria;p__Firmicutes_A;c__Clostridia;o__Oscillospirales;f__Ruminococcaceae;g__Ruminococcus_C;s__
UC	HRGMv2_2785	0	0	0	0.0476190476190476	0	0	0	0	1	0	d__Bacteria;p__Firmicutes_A;c__Clostridia;o__Oscillospirales;f__Acutalibacteraceae;g__UMGS172;s__UMGS172 sp900539855
UC	HRGMv2_2789	0	0	0	0.0476190476190476	0	0	0	0	1	0	d__Bacteria;p__Firmicutes_A;c__Clostridia;o__Oscillospirales;f__CAG-272;g__CAG-448;s__CAG-448 sp003150135
UC	HRGMv2_2797	0	0	0	0.19047619047619	0	0	0	0.08	0.824995522314815	0	d__Bacteria;p__Firmicutes_A;c__Clostridia;o__Oscillospirales;f__Oscillospiraceae;g__CAG-83;s__CAG-83 sp003539495
UC	HRGMv2_2808	0	0	0	0	0	0	0	0	1	0	d__Bacteria;p__Firmicutes_A;c__Clostridia;o__Oscillospirales;f__Oscillospiraceae;g__CAG-83;s__
UC	HRGMv2_2809	0	0	0	0.0952380952380952	0	0	0	0	0.850569065749611	0	d__Bacteria;p__Firmicutes_A;c__Clostridia;o__Oscillospirales;f__Oscillospiraceae;g__CAG-83;s__CAG-83 sp900551355
UC	HRGMv2_2810	0	0	0	0.0476190476190476	0	0	0	0	1	0	d__Bacteria;p__Firmicutes_A;c__Clostridia;o__Oscillospirales;f__Oscillospiraceae;g__CAG-83;s__CAG-83 sp900547745
UC	HRGMv2_2811	0	0	0	0.0476190476190476	0	0	0	0	1	0	d__Bacteria;p__Firmicutes_A;c__Clostridia;o__Oscillospirales;f__Oscillospiraceae;g__CAG-83;s__CAG-83 sp900550585
UC	HRGMv2_2821	0	0	0.000120851964838196	0.285714285714286	0	0	0	0.04	0.198118257089051	0	d__Bacteria;p__Firmicutes_A;c__Clostridia;o__Oscillospirales;f__Oscillospiraceae;g__CAG-110;s__CAG-110 sp000435995
UC	HRGMv2_2831	0	0	2.15909130537719e-05	0.285714285714286	0	0	0	0	0.0668613288502669	0	d__Bacteria;p__Firmicutes_A;c__Clostridia;o__Oscillospirales;f__Acutalibacteraceae;g__UBA737;s__UBA737 sp900549755
UC	HRGMv2_2832	0	0	0	0.0952380952380952	0	0	0	0	0.850569065749611	0	d__Bacteria;p__Firmicutes_A;c__Clostridia;o__Oscillospirales;f__Acutalibacteraceae;g__UBA737;s__
UC	HRGMv2_2833	0	0	0	0.19047619047619	0	0	0	0	0.261670331690554	0	d__Bacteria;p__Firmicutes_A;c__Clostridia;o__Oscillospirales;f__Acutalibacteraceae;g__UBA737;s__UBA737 sp900549055
UC	HRGMv2_2834	0	0	0	0.0476190476190476	0	0	0	0	1	0	d__Bacteria;p__Firmicutes_A;c__Clostridia;o__Oscillospirales;f__Acutalibacteraceae;g__UBA737;s__UBA737 sp900547305
UC	HRGMv2_2835	0	0	3.22216530147587e-05	0.285714285714286	0	0	0	0	0.0668613288502669	0	d__Bacteria;p__Firmicutes_A;c__Clostridia;o__Oscillospirales;f__Ruminococcaceae;g__Gemmiger;s__Gemmiger sp900554145
UC	HRGMv2_2836	0	0	0	0.19047619047619	0	0	0	0	0.261670331690554	0	d__Bacteria;p__Firmicutes_A;c__Clostridia;o__Oscillospirales;f__CAG-272;g__UMGS911;s__UMGS911 sp900545935
UC	HRGMv2_2837	0	0	0.000125828560408591	0.285714285714286	0	0	0	0	0.0668613288502669	0	d__Bacteria;p__Firmicutes_A;c__Clostridia;o__Oscillospirales;f__UBA644;g__UBA644;s__UBA644 sp900547165
UC	HRGMv2_2840	0	0	0	0	0	0	0	0	1	0	d__Bacteria;p__Firmicutes_A;c__Clostridia;o__Oscillospirales;f__Acutalibacteraceae;g__Eubacterium_R;s__Eubacterium_R sp900540235
UC	HRGMv2_2843	0	0	0	0.142857142857143	0	0	0	0	0.471090870901835	0	d__Bacteria;p__Firmicutes_A;c__Clostridia;o__Oscillospirales;f__Ruminococcaceae;g__CAG-353;s__CAG-353 sp900066885
UC	HRGMv2_2844	0	0	0	0.0476190476190476	0	0	0	0	1	0	d__Bacteria;p__Firmicutes_A;c__Clostridia;o__Oscillospirales;f__UBA644;g__UBA644;s__UBA644 sp002299265
UC	HRGMv2_2845	0	0	0	0.0952380952380952	0	0	0	0.04	1	0	d__Bacteria;p__Firmicutes_A;c__Clostridia;o__Oscillospirales;f__Oscillospiraceae;g__UBA5446;s__UBA5446 sp004553625
UC	HRGMv2_2864	0	0	0	0.0476190476190476	0	0	0	0	1	0	d__Bacteria;p__Firmicutes_A;c__Clostridia;o__Oscillospirales;f__Acutalibacteraceae;g__UBA737;s__UBA737 sp002431945
UC	HRGMv2_2873	0	0	0	0	0	0	0	0	1	0	d__Bacteria;p__Firmicutes_A;c__Clostridia;o__Oscillospirales;f__Ruminococcaceae;g__UBA1394;s__UBA1394 sp900538575
UC	HRGMv2_2874	0	0	0	0.0476190476190476	0	0	0	0	1	0	d__Bacteria;p__Firmicutes_A;c__Clostridia;o__Oscillospirales;f__Acutalibacteraceae;g__UBA5905;s__UBA5905 sp004558485
UC	HRGMv2_2876	0	0	0	0.0952380952380952	0	0	0	0	0.850569065749611	0	d__Bacteria;p__Firmicutes_A;c__Clostridia;o__Oscillospirales;f__Oscillospiraceae;g__CAG-110;s__CAG-110 sp900544705
UC	HRGMv2_2877	0	0	0	0	0	0	0	0	1	0	d__Bacteria;p__Firmicutes_A;c__Clostridia;o__Oscillospirales;f__Oscillospiraceae;g__NK3B98;s__NK3B98 sp900758315
UC	HRGMv2_2894	0	0	0	0	0	0	0	0.04	1	0	d__Bacteria;p__Firmicutes_A;c__Clostridia;o__Oscillospirales;f__Oscillospiraceae;g__UBA5446;s__UBA5446 sp900546485
UC	HRGMv2_2896	0	0	0	0	0	0	0	0	1	0	d__Bacteria;p__Firmicutes_A;c__Clostridia;o__Oscillospirales;f__Oscillospiraceae;g__UBA1777;s__UBA1777 sp900549645
UC	HRGMv2_2897	0	0	0	0	0	0	0	0	1	0	d__Bacteria;p__Firmicutes_A;c__Clostridia;o__Oscillospirales;f__Oscillospiraceae;g__UBA1777;s__UBA1777 sp900547315
UC	HRGMv2_2904	0	0	0	0.142857142857143	0	0	0	0	0.471090870901835	0	d__Bacteria;p__Firmicutes_A;c__Clostridia;o__Oscillospirales;f__CAG-272;g__UMGS902;s__UMGS902 sp003343845
UC	HRGMv2_2905	0	0	0	0.0476190476190476	0	0	0	0	1	0	d__Bacteria;p__Firmicutes_A;c__Clostridia;o__Oscillospirales;f__CAG-272;g__UMGS902;s__UMGS902 sp900761025
UC	HRGMv2_2906	0	0	0	0.0476190476190476	0	0	0	0	1	0	d__Bacteria;p__Firmicutes_A;c__Clostridia;o__Oscillospirales;f__CAG-272;g__UMGS902;s__
UC	HRGMv2_2907	0	0	0	0.0476190476190476	0	0	0	0	1	0	d__Bacteria;p__Firmicutes_A;c__Clostridia;o__Oscillospirales;f__CAG-272;g__UMGS902;s__
UC	HRGMv2_2911	0	0	0.000173552276113352	0.428571428571429	0	0	0	0	0.00649050059174786	0	d__Bacteria;p__Firmicutes_A;c__Clostridia;o__Oscillospirales;f__CAG-272;g__UMGS1696;s__UMGS1696 sp900753285
UC	HRGMv2_2927	0	0	6.64058861947494e-05	0.428571428571429	0	0	0	0	0.00649050059174786	0	d__Bacteria;p__Firmicutes_A;c__Clostridia;o__Oscillospirales;f__Oscillospiraceae;g__CAG-110;s__CAG-110 sp900544405
UC	HRGMv2_2929	0	0	0	0	0	0	0	0	1	0	d__Bacteria;p__Firmicutes_A;c__Clostridia;o__Oscillospirales;f__Oscillospiraceae;g__UBA5446;s__UBA5446 sp900546615
UC	HRGMv2_2930	0	0	9.35024446689098e-05	0.476190476190476	0	0	0	0	0.00267513875740959	0	d__Bacteria;p__Firmicutes_A;c__Clostridia;o__Oscillospirales;f__CAG-272;g__UMGS874;s__UMGS874 sp900546315
UC	HRGMv2_2934	0	0	0	0.19047619047619	0	0	0	0	0.261670331690554	0	d__Bacteria;p__Firmicutes_A;c__Clostridia;o__Oscillospirales;f__Oscillospiraceae;g__CAG-170;s__CAG-170 sp000436735
UC	HRGMv2_2938	0	0	0	0.0476190476190476	0	0	0	0	1	0	d__Bacteria;p__Firmicutes_A;c__Clostridia;o__Oscillospirales;f__Oscillospiraceae;g__UBA1777;s__UBA1777 sp002320035
UC	HRGMv2_2942	0	0	0	0.142857142857143	0	0	0	0.04	0.981984288236742	0	d__Bacteria;p__Firmicutes_A;c__Clostridia;o__Oscillospirales;f__Ruminococcaceae;g__HGM13222;s__HGM13222 sp900757485
UC	HRGMv2_2944	0	0	0	0.19047619047619	0	0	0	0	0.261670331690554	0	d__Bacteria;p__Firmicutes_A;c__Clostridia;o__Oscillospirales;f__CAG-382;g__UMGS882;s__UMGS882 sp900757905
UC	HRGMv2_2945	0	0	0	0.0476190476190476	0	0	0	0	1	0	d__Bacteria;p__Firmicutes_A;c__Clostridia;o__Oscillospirales;f__Ruminococcaceae;g__UMGS1826;s__
UC	HRGMv2_2968	0	0	0	0.0476190476190476	0	0	0	0	1	0	d__Bacteria;p__Firmicutes_A;c__Clostridia;o__Oscillospirales;f__Ruminococcaceae;g__Ruminococcus_C;s__Ruminococcus_C sp900545285
UC	HRGMv2_2975	0	0	0	0.0952380952380952	0	0	0	0	0.850569065749611	0	d__Bacteria;p__Firmicutes_A;c__Clostridia;o__Oscillospirales;f__Oscillospiraceae;g__HGM13006;s__
UC	HRGMv2_2978	0	0	0	0.0476190476190476	0	0	0	0	1	0	d__Bacteria;p__Firmicutes_A;c__Clostridia;o__Oscillospirales;f__Ruminococcaceae;g__UBA5884;s__UBA5884 sp900551505
UC	HRGMv2_2988	0	0	0	0.0476190476190476	0	0	0	0	1	0	d__Bacteria;p__Firmicutes_A;c__Clostridia;o__Oscillospirales;f__Oscillospiraceae;g__CAG-110;s__CAG-110 sp900549705
UC	HRGMv2_2998	0	0	0	0.142857142857143	0	0	0	0.08	1	0	d__Bacteria;p__Firmicutes_A;c__Clostridia;o__Oscillospirales;f__Ruminococcaceae;g__Fournierella;s__Fournierella sp004558145
UC	HRGMv2_3002	0	0	0	0.238095238095238	0	0	0	0	0.136833228757439	0	d__Bacteria;p__Firmicutes_A;c__Clostridia;o__Oscillospirales;f__Acutalibacteraceae;g__UMGS1397;s__UMGS1397 sp900551425
UC	HRGMv2_3017	0	0	0	0.0476190476190476	0	0	0	0	1	0	d__Bacteria;p__Firmicutes_A;c__Clostridia;o__Oscillospirales;f__Oscillospiraceae;g__CAG-110;s__CAG-110 sp900547405
UC	HRGMv2_3025	0	0	0	0.19047619047619	0	0	0	0	0.261670331690554	0	d__Bacteria;p__Firmicutes_A;c__Clostridia;o__Oscillospirales;f__CAG-272;g__UMGS1865;s__UMGS1865 sp900555785
UC	HRGMv2_3030	0	0	0	0.0476190476190476	0	0	0	0	1	0	d__Bacteria;p__Firmicutes_A;c__Clostridia;o__Oscillospirales;f__Oscillospiraceae;g__CAG-83;s__CAG-83 sp900757415
UC	HRGMv2_3061	0	0	0	0	0	0	0	0.08	1	0	d__Bacteria;p__Firmicutes_A;c__Clostridia;o__Oscillospirales;f__Ruminococcaceae;g__Gemmiger;s__Gemmiger variabilis
UC	HRGMv2_3078	0	0	0	0.142857142857143	0	0	0	0	0.471090870901835	0	d__Bacteria;p__Firmicutes_A;c__Clostridia;o__Oscillospirales;f__CAG-382;g__UMGS882;s__UMGS882 sp900546385
UC	HRGMv2_3088	0	0	3.69351972838678e-05	0.428571428571429	0	0	0	0.12	0.145697160930358	0	d__Bacteria;p__Firmicutes_A;c__Clostridia;o__Oscillospirales;f__Oscillospiraceae;g__CAG-83;s__CAG-83 sp900549395
UC	HRGMv2_3104	0	0	0	0.0952380952380952	0	0	0	0	0.850569065749611	0	d__Bacteria;p__Firmicutes_A;c__Clostridia;o__Oscillospirales;f__Acutalibacteraceae;g__UMGS577;s__UMGS577 sp900543525
UC	HRGMv2_3115	0	0	3.00704062292722e-05	0.380952380952381	0	0	0	0	0.0160736969782816	0	d__Bacteria;p__Firmicutes_A;c__Clostridia;o__Oscillospirales;f__Oscillospiraceae;g__HGM13006;s__HGM13006 sp900756575
UC	HRGMv2_3116	0	0	0	0.0476190476190476	0	0	0	0	1	0	d__Bacteria;p__Firmicutes_A;c__Clostridia;o__Oscillospirales;f__Oscillospiraceae;g__CAG-110;s__CAG-110 sp900544975
UC	HRGMv2_3120	0	0	0	0.0476190476190476	0	0	0	0	1	0	d__Bacteria;p__Firmicutes_A;c__Clostridia;o__Oscillospirales;f__CAG-272;g__UMGS1225;s__UMGS1225 sp900549725
UC	HRGMv2_3126	0	0	0	0	0	0	0	0.16	0.471090870901835	0	d__Bacteria;p__Firmicutes_A;c__Clostridia;o__Oscillospirales;f__Ruminococcaceae;g__Fournierella;s__Fournierella massiliensis
UC	HRGMv2_3127	0	0	0	0	0	0	0	0.2	0.26956217443014	0	d__Bacteria;p__Firmicutes_A;c__Clostridia;o__Oscillospirales;f__Ruminococcaceae;g__Fournierella;s__Fournierella sp002159185
UC	HRGMv2_3137	0	0	0	0.142857142857143	0	0	0	0.04	0.981984288236742	0	d__Bacteria;p__Firmicutes_A;c__Clostridia;o__Oscillospirales;f__CAG-272;g__HGM12669;s__HGM12669 sp900761935
UC	HRGMv2_3141	0	0	0	0.0476190476190476	0	0	0	0	1	0	d__Bacteria;p__Firmicutes_A;c__Clostridia;o__Oscillospirales;f__Acutalibacteraceae;g__;s__
UC	HRGMv2_3152	0	0	0	0.0952380952380952	0	0	0	0.2	0.945098780673169	0	d__Bacteria;p__Firmicutes_A;c__Clostridia;o__Oscillospirales;f__Oscillospiraceae;g__Dysosmobacter;s__
UC	HRGMv2_3157	0	0	0	0.142857142857143	0	0	0	0.04	0.689982321295898	0	d__Bacteria;p__Firmicutes_A;c__Clostridia;o__Oscillospirales;f__Butyricicoccaceae;g__Butyricicoccus;s__Butyricicoccus sp900547195
UC	HRGMv2_3167	0	0	0	0	0	0	0	0.04	1	0	d__Bacteria;p__Firmicutes_A;c__Clostridia;o__Oscillospirales;f__Oscillospiraceae;g__Flavonifractor;s__
UC	HRGMv2_3170	0	0	0	0	0	0	0	0	1	0	d__Bacteria;p__Firmicutes_A;c__Clostridia;o__Oscillospirales;f__Oscillospiraceae;g__UBA9475;s__
UC	HRGMv2_3171	0	0	0	0.0476190476190476	0	0	0	0	1	0	d__Bacteria;p__Firmicutes_A;c__Clostridia;o__Oscillospirales;f__CAG-272;g__UMGS1815;s__
UC	HRGMv2_3172	0	0	0	0.19047619047619	0	0	0	0.04	0.632359263362151	0	d__Bacteria;p__Firmicutes_A;c__Clostridia;o__Oscillospirales;f__Acutalibacteraceae;g__UMGS1591;s__
UC	HRGMv2_3178	0	0	0	0.142857142857143	0	0	0	0.16	1	0	d__Bacteria;p__Firmicutes_A;c__Clostridia;o__Oscillospirales;f__Oscillospiraceae;g__An92;s__An92 sp900199495
UC	HRGMv2_3194	0	0	0	0	0	0	0	0.12	0.722985481827926	0	d__Bacteria;p__Firmicutes_A;c__Clostridia;o__Oscillospirales;f__Ruminococcaceae;g__Gemmiger;s__
UC	HRGMv2_3195	0	0	0	0	0	0	0	0.08	1	0	d__Bacteria;p__Firmicutes_A;c__Clostridia;o__Oscillospirales;f__Ruminococcaceae;g__Gemmiger;s__
UC	HRGMv2_3203	0	0	0	0.0476190476190476	0	0	0	0	1	0	d__Bacteria;p__Firmicutes_A;c__Clostridia;o__Oscillospirales;f__Oscillospiraceae;g__UMGS1766;s__
UC	HRGMv2_3205	0	0	0	0.0952380952380952	0	0	0	0	0.850569065749611	0	d__Bacteria;p__Firmicutes_A;c__Clostridia;o__Oscillospirales;f__Oscillospiraceae;g__HGM13006;s__
UC	HRGMv2_3226	0	0	0	0	0	0	0	0.04	1	0	d__Bacteria;p__Firmicutes_A;c__Clostridia;o__Peptostreptococcales;f__Anaerovoracaceae;g__UBA1191;s__UBA1191 sp900543485
UC	HRGMv2_3228	0	0	3.20507264242583e-05	0.380952380952381	0	0	6.32989369617982e-05	0.32	1	0	d__Bacteria;p__Firmicutes_A;c__Clostridia;o__Peptostreptococcales;f__Peptostreptococcaceae;g__Intestinibacter;s__Intestinibacter bartlettii
UC	HRGMv2_3229	0	0	0	0.0476190476190476	0	0	0	0.16	0.964011952708848	0	d__Bacteria;p__Firmicutes_A;c__Clostridia;o__Peptostreptococcales;f__Anaerovoracaceae;g__UBA1191;s__
UC	HRGMv2_3230	0	0	0	0	0	0	0	0	1	0	d__Bacteria;p__Firmicutes_A;c__Clostridia;o__Peptostreptococcales;f__Anaerovoracaceae;g__Mobilibacterium;s__Mobilibacterium sp900315625
UC	HRGMv2_3235	0	0	2.37779934816194e-05	0.380952380952381	0	0	0	0.04	0.0595138138239802	0	d__Bacteria;p__Firmicutes_A;c__Clostridia;o__Peptostreptococcales;f__Anaerovoracaceae;g__UBA1191;s__UBA1191 sp900066305
UC	HRGMv2_3238	0	0	6.69394056160164e-05	0.380952380952381	0	0	0	0	0.0160736969782816	0	d__Bacteria;p__Firmicutes_A;c__Clostridia;o__Peptostreptococcales;f__Anaerovoracaceae;g__CAG-145;s__CAG-145 sp000435715
UC	HRGMv2_3239	0	0	8.2604145843687e-05	0.380952380952381	0	0	0.000112140321637447	0.36	1	0	d__Bacteria;p__Firmicutes_A;c__Clostridia;o__Peptostreptococcales;f__Peptostreptococcaceae;g__Romboutsia;s__Romboutsia timonensis
UC	HRGMv2_3244	0	0	0	0	0	0	0	0.04	1	0	d__Bacteria;p__Firmicutes_A;c__Clostridia;o__Peptostreptococcales;f__Anaerovoracaceae;g__UBA1191;s__UBA1191 sp900542385
UC	HRGMv2_3249	0	0	0	0.0476190476190476	0	0	0	0	1	0	d__Bacteria;p__Firmicutes_A;c__Clostridia;o__Peptostreptococcales;f__Anaerovoracaceae;g__CAG-238;s__CAG-238 sp000435615
UC	HRGMv2_3250	0	0	0	0.0952380952380952	0	0	0	0	0.850569065749611	0	d__Bacteria;p__Firmicutes_A;c__Clostridia;o__Peptostreptococcales;f__Anaerovoracaceae;g__CAG-238;s__CAG-238 sp900754805
UC	HRGMv2_3251	0	0	0	0.0476190476190476	0	0	0	0	1	0	d__Bacteria;p__Firmicutes_A;c__Clostridia;o__Peptostreptococcales;f__Anaerovoracaceae;g__CAG-238;s__CAG-238 sp000435615
UC	HRGMv2_3252	0	0	0	0.0952380952380952	0	0	0	0	0.850569065749611	0	d__Bacteria;p__Firmicutes_A;c__Clostridia;o__Peptostreptococcales;f__Peptostreptococcaceae;g__Intestinibacter;s__Intestinibacter sp900540355
UC	HRGMv2_3254	0	0	0	0.0952380952380952	0	0	0	0.04	1	0	d__Bacteria;p__Firmicutes_A;c__Clostridia;o__Peptostreptococcales;f__Anaerovoracaceae;g__CAG-145;s__CAG-145 sp900540145
UC	HRGMv2_3265	0	0	0	0	0	0	0	0.04	1	0	d__Bacteria;p__Firmicutes_A;c__Clostridia;o__Peptostreptococcales;f__Peptostreptococcaceae;g__Peptacetobacter;s__Peptacetobacter hiranonis
UC	HRGMv2_3266	0	0	4.3758338010427e-05	0.333333333333333	0	0	0	0.04	0.124579236942335	0	d__Bacteria;p__Firmicutes_A;c__Clostridia;o__Peptostreptococcales;f__Anaerovoracaceae;g__CAG-238;s__CAG-238 sp900542245
UC	HRGMv2_3267	0	0	0	0.19047619047619	0	0	0	0	0.261670331690554	0	d__Bacteria;p__Firmicutes_A;c__Clostridia;o__Peptostreptococcales;f__Anaerovoracaceae;g__CAG-238;s__CAG-238 sp900551415
UC	HRGMv2_3268	0	0	0	0.238095238095238	0	0	0	0.04	0.136833228757439	0	d__Bacteria;p__Firmicutes_A;c__Clostridia;o__Peptostreptococcales;f__Anaerovoracaceae;g__CAG-238;s__
UC	HRGMv2_3271	0	0	0	0	0	0	0	0	1	0	d__Bacteria;p__Firmicutes_A;c__Clostridia;o__Peptostreptococcales;f__Peptostreptococcaceae;g__Peptostreptococcus;s__Peptostreptococcus russellii
UC	HRGMv2_3273	0	0	0	0.142857142857143	0	0	0	0.12	1	0	d__Bacteria;p__Firmicutes_A;c__Clostridia;o__Peptostreptococcales;f__Anaerovoracaceae;g__CAG-145;s__CAG-145 sp900542565
UC	HRGMv2_3281	0	0	0	0	0	0	0	0.04	1	0	d__Bacteria;p__Firmicutes_A;c__Clostridia;o__Peptostreptococcales;f__Anaerovoracaceae;g__;s__
UC	HRGMv2_3342	0	0	0	0.0476190476190476	0	0	0	0	1	0	d__Bacteria;p__Firmicutes;c__Bacilli;o__RF39;f__UBA660;g__CAG-605;s__CAG-605 sp000433475
UC	HRGMv2_3351	0	0	0	0	0	0	0	0	1	0	d__Bacteria;p__Firmicutes;c__Bacilli;o__RF39;f__UBA660;g__CAG-451;s__CAG-451 sp000438295
UC	HRGMv2_3355	0	0	0	0.0476190476190476	0	0	0	0	1	0	d__Bacteria;p__Firmicutes;c__Bacilli;o__RF39;f__UBA660;g__CAG-628;s__CAG-628 sp000438415
UC	HRGMv2_3373	0	0	0	0.0476190476190476	0	0	0	0	1	0	d__Bacteria;p__Firmicutes;c__Bacilli;o__RF39;f__UBA660;g__CAG-582;s__CAG-582 sp000435515
UC	HRGMv2_3374	0	0	0	0.19047619047619	0	0	0	0	0.261670331690554	0	d__Bacteria;p__Firmicutes;c__Bacilli;o__RF39;f__UBA660;g__CAG-533;s__CAG-533 sp000434495
UC	HRGMv2_3410	0	0	0	0	0	0	0	0	1	0	d__Bacteria;p__Firmicutes;c__Bacilli;o__RF39;f__UBA660;g__CAG-451;s__CAG-451 sp900760545
UC	HRGMv2_3417	0	0	0	0.0476190476190476	0	0	0	0	1	0	d__Bacteria;p__Firmicutes;c__Bacilli;o__RF39;f__UBA660;g__HGM10766;s__HGM10766 sp900757295
UC	HRGMv2_3437	0	0	0	0.0952380952380952	0	0	0	0.04	1	0	d__Bacteria;p__Firmicutes;c__Bacilli;o__RFN20;f__CAG-288;g__CAG-568;s__CAG-568 sp000434395
UC	HRGMv2_3440	0	0	0.000773742660798829	0.285714285714286	0	0	0	0	0.0668613288502669	0	d__Bacteria;p__Firmicutes;c__Bacilli;o__RFN20;f__CAG-288;g__CAG-345;s__CAG-345 sp000433315
UC	HRGMv2_3446	0	0	0	0.0476190476190476	0	0	0	0	1	0	d__Bacteria;p__Firmicutes;c__Bacilli;o__RFN20;f__CAG-826;g__RUG131;s__RUG131 sp900549975
UC	HRGMv2_3449	0	0	0	0.0476190476190476	0	0	0	0	1	0	d__Bacteria;p__Firmicutes;c__Bacilli;o__RFN20;f__CAG-449;g__CAG-449;s__
UC	HRGMv2_3450	0	0	0	0.0476190476190476	0	0	0	0	1	0	d__Bacteria;p__Firmicutes;c__Bacilli;o__RFN20;f__CAG-449;g__CAG-449;s__
UC	HRGMv2_3453	0	0	0	0.0476190476190476	0	0	0	0	1	0	d__Bacteria;p__Firmicutes;c__Bacilli;o__RFN20;f__CAG-826;g__UBA733;s__UBA733 sp900539595
UC	HRGMv2_3454	0	0	0	0.0476190476190476	0	0	0	0	1	0	d__Bacteria;p__Firmicutes;c__Bacilli;o__RFN20;f__CAG-826;g__UBA733;s__UBA733 sp900767605
UC	HRGMv2_3510	0	0	0	0.238095238095238	0	0	0	0	0.136833228757439	0	d__Bacteria;p__Firmicutes_A;c__Clostridia;o__TANB77;f__CAG-508;g__CAG-269;s__CAG-269 sp001916055
UC	HRGMv2_3512	0	0	0.00064759666027888	0.333333333333333	0	0	0	0	0.0342970677165764	0	d__Bacteria;p__Firmicutes_A;c__Clostridia;o__TANB77;f__CAG-508;g__CAG-269;s__CAG-269 sp003525075
UC	HRGMv2_3513	0	0	6.9615994587512e-05	0.285714285714286	0	0	0	0	0.0668613288502669	0	d__Bacteria;p__Firmicutes_A;c__Clostridia;o__TANB77;f__CAG-508;g__CAG-269;s__CAG-269 sp001915995
UC	HRGMv2_3514	0	0	0.00143334428485373	0.380952380952381	0	0	0	0.08	0.147794598337999	0	d__Bacteria;p__Firmicutes_A;c__Clostridia;o__TANB77;f__CAG-508;g__CAG-245;s__CAG-245 sp000435175
UC	HRGMv2_3515	0	0	0.000620041392041726	0.428571428571429	0	0	0	0.08	0.070952911042679	0	d__Bacteria;p__Firmicutes_A;c__Clostridia;o__TANB77;f__CAG-508;g__CAG-245;s__
UC	HRGMv2_3516	0	0	0.000205876107268661	0.380952380952381	0	0	0	0.08	0.145697160930358	0	d__Bacteria;p__Firmicutes_A;c__Clostridia;o__TANB77;f__CAG-508;g__CAG-245;s__CAG-245 sp900761475
UC	HRGMv2_3520	0	0	0	0.19047619047619	0	0	0	0	0.261670331690554	0	d__Bacteria;p__Firmicutes_A;c__Clostridia;o__TANB77;f__CAG-508;g__CAG-273;s__CAG-273 sp000438355
UC	HRGMv2_3521	0	0	0	0	0	0	0	0	1	0	d__Bacteria;p__Firmicutes_A;c__Clostridia;o__TANB77;f__CAG-508;g__CAG-273;s__CAG-273 sp003507395
UC	HRGMv2_3525	0	0	0	0.0476190476190476	0	0	0	0	1	0	d__Bacteria;p__Firmicutes_A;c__Clostridia;o__TANB77;f__CAG-508;g__CAG-793;s__CAG-793 sp000433915
UC	HRGMv2_3527	0	0	0	0.238095238095238	0	0	0	0	0.136833228757439	0	d__Bacteria;p__Firmicutes_A;c__Clostridia;o__TANB77;f__CAG-508;g__CAG-269;s__CAG-269 sp000431335
UC	HRGMv2_3528	0	0	0	0.238095238095238	0	0	0	0	0.136833228757439	0	d__Bacteria;p__Firmicutes_A;c__Clostridia;o__TANB77;f__CAG-508;g__CAG-269;s__
UC	HRGMv2_3529	0	0	0	0.0476190476190476	0	0	0	0	1	0	d__Bacteria;p__Firmicutes_A;c__Clostridia;o__TANB77;f__CAG-508;g__CAG-269;s__CAG-269 sp001916065
UC	HRGMv2_3530	0	0	0	0	0	0	0	0	1	0	d__Bacteria;p__Firmicutes_A;c__Clostridia;o__TANB77;f__CAG-508;g__CAG-269;s__
UC	HRGMv2_3534	0	0	0	0.19047619047619	0	0	0	0.04	0.471090870901835	0	d__Bacteria;p__Firmicutes_A;c__Clostridia;o__TANB77;f__CAG-508;g__CAG-269;s__CAG-269 sp900551615
UC	HRGMv2_3542	0	0	0	0.0476190476190476	0	0	0	0	1	0	d__Bacteria;p__Firmicutes_A;c__Clostridia;o__TANB77;f__CAG-508;g__UMGS1901;s__UMGS1901 sp900553755
UC	HRGMv2_3545	0	0	0	0.19047619047619	0	0	0	0	0.261670331690554	0	d__Bacteria;p__Firmicutes_A;c__Clostridia;o__TANB77;f__CAG-508;g__CAG-269;s__CAG-269 sp001916005
UC	HRGMv2_3546	0	0	0	0.0952380952380952	0	0	0	0	0.850569065749611	0	d__Bacteria;p__Firmicutes_A;c__Clostridia;o__TANB77;f__CAG-508;g__CAG-269;s__
UC	HRGMv2_3552	0	0	0	0.0476190476190476	0	0	0	0	1	0	d__Bacteria;p__Firmicutes_A;c__Clostridia;o__TANB77;f__CAG-508;g__CAG-354;s__CAG-354 sp900552655
UC	HRGMv2_3553	0	0	0	0.0476190476190476	0	0	0	0	1	0	d__Bacteria;p__Firmicutes_A;c__Clostridia;o__TANB77;f__CAG-508;g__CAG-354;s__CAG-354 sp900754085
UC	HRGMv2_3555	0	0	0	0.0476190476190476	0	0	0	0	1	0	d__Bacteria;p__Firmicutes_A;c__Clostridia;o__TANB77;f__CAG-508;g__CAG-245;s__CAG-245 sp900552135
UC	HRGMv2_3559	0	0	0	0	0	0	0	0	1	0	d__Bacteria;p__Firmicutes_A;c__Clostridia;o__TANB77;f__CAG-508;g__CAG-269;s__CAG-269 sp001916035
UC	HRGMv2_3562	0	0	0	0.0476190476190476	0	0	0	0	1	0	d__Bacteria;p__Firmicutes_A;c__Clostridia;o__TANB77;f__CAG-508;g__CAG-269;s__CAG-269 sp900555615
UC	HRGMv2_3567	0	0	0	0.0476190476190476	0	0	0	0	1	0	d__Bacteria;p__Firmicutes_A;c__Clostridia;o__TANB77;f__CAG-508;g__CAG-269;s__CAG-269 sp900556345
UC	HRGMv2_3570	0	0	0	0.0952380952380952	0	0	0	0	0.850569065749611	0	d__Bacteria;p__Firmicutes_A;c__Clostridia;o__TANB77;f__CAG-508;g__UMGS1994;s__UMGS1994 sp900553945
UC	HRGMv2_3582	0	0	0	0.142857142857143	0	0	0	0.08	1	0	d__Bacteria;p__Firmicutes_A;c__Clostridia;o__TANB77;f__CAG-508;g__CAG-269;s__CAG-269 sp000438255
UC	HRGMv2_3583	0	0	0	0.142857142857143	0	0	0	0	0.471090870901835	0	d__Bacteria;p__Firmicutes_A;c__Clostridia;o__TANB77;f__CAG-508;g__CAG-269;s__CAG-269 sp900760175
UC	HRGMv2_3585	0	0	0	0.142857142857143	0	0	0	0	0.471090870901835	0	d__Bacteria;p__Firmicutes_A;c__Clostridia;o__TANB77;f__CAG-508;g__CAG-354;s__
UC	HRGMv2_3586	0	0	0	0.142857142857143	0	0	0	0	0.471090870901835	0	d__Bacteria;p__Firmicutes_A;c__Clostridia;o__TANB77;f__CAG-508;g__CAG-269;s__
UC	HRGMv2_3587	0	0	0	0	0	0	0	0	1	0	d__Bacteria;p__Firmicutes_A;c__Clostridia;o__TANB77;f__CAG-508;g__UMGS1663;s__UMGS1663 sp900553865
UC	HRGMv2_3593	0	0	0	0.19047619047619	0	0	0	0.04	0.531997426234029	0	d__Bacteria;p__Firmicutes_A;c__Clostridia;o__TANB77;f__CAG-508;g__CAG-269;s__CAG-269 sp900754285
UC	HRGMv2_3598	0	0	0	0.0952380952380952	0	0	0	0	0.850569065749611	0	d__Bacteria;p__Firmicutes_A;c__Clostridia;o__TANB77;f__CAG-508;g__CAG-269;s__
UC	HRGMv2_3665	0	0	0	0.0952380952380952	0	0	0	0	0.850569065749611	0	d__Bacteria;p__Firmicutes_A;c__Clostridia;o__UMGS1810;f__UMGS1810;g__NSJ-50;s__NSJ-50 sp014385105
UC	HRGMv2_3666	0	0	0	0.0476190476190476	0	0	0	0	1	0	d__Bacteria;p__Firmicutes_A;c__Clostridia;o__UMGS1810;f__UMGS1810;g__NSJ-50;s__
UC	HRGMv2_3968	0	0	0	0	0	0	0	0	1	0	d__Bacteria;p__Bacteroidota;c__Bacteroidia;o__Bacteroidales;f__Bacteroidaceae;g__Bacteroides;s__
UC	HRGMv2_3975	0	0	0	0.0476190476190476	0	0	0	0	1	0	d__Bacteria;p__Bacteroidota;c__Bacteroidia;o__Bacteroidales;f__Bacteroidaceae;g__Bacteroides;s__Bacteroides sp014385165
UC	HRGMv2_3982	0	0	0	0.0476190476190476	0	0	0	0	1	0	d__Bacteria;p__Bacteroidota;c__Bacteroidia;o__Bacteroidales;f__Rikenellaceae;g__Alistipes;s__
UC	HRGMv2_3994	0	0	0	0.0476190476190476	0	0	0	0	1	0	d__Bacteria;p__Bacteroidota;c__Bacteroidia;o__Bacteroidales;f__Bacteroidaceae;g__Prevotella;s__Prevotella sp900553465
UC	HRGMv2_4041	0	0	0	0	0	0	0	0	1	0	d__Bacteria;p__Firmicutes_A;c__Clostridia_A;o__Christensenellales;f__CAG-74;g__Firm-11;s__
UC	HRGMv2_4055	0	0	0	0	0	0	0	0.04	1	0	d__Bacteria;p__Firmicutes_A;c__Clostridia_A;o__Christensenellales;f__Borkfalkiaceae;g__Borkfalkia;s__
UC	HRGMv2_4058	0	0	0	0	0	0	0	0	1	0	d__Bacteria;p__Firmicutes_A;c__Clostridia_A;o__Christensenellales;f__Borkfalkiaceae;g__;s__
UC	HRGMv2_4059	0	0	0	0	0	0	0	0	1	0	d__Bacteria;p__Firmicutes_A;c__Clostridia_A;o__Christensenellales;f__Borkfalkiaceae;g__Borkfalkia;s__
UC	HRGMv2_4069	0	0	0	0.0952380952380952	0	0	0	0.04	0.850569065749611	0	d__Bacteria;p__Firmicutes_A;c__Clostridia_A;o__Christensenellales;f__Borkfalkiaceae;g__Borkfalkia;s__
UC	HRGMv2_4078	0	0	0	0.0476190476190476	0	0	0	0	1	0	d__Bacteria;p__Firmicutes_A;c__Clostridia_A;o__Christensenellales;f__CAG-138;g__Phil1;s__
UC	HRGMv2_4099	0	0	0	0.0476190476190476	0	0	0	0	1	0	d__Bacteria;p__Firmicutes_A;c__Clostridia_A;o__Christensenellales;f__CAG-138;g__PeH17;s__PeH17 sp004556165
UC	HRGMv2_4105	0	0	0	0.0476190476190476	0	0	0	0.08	1	0	d__Bacteria;p__Firmicutes_A;c__Clostridia_A;o__Christensenellales;f__Borkfalkiaceae;g__Borkfalkia;s__
UC	HRGMv2_4121	0	0	0	0	0	0	0	0	1	0	d__Bacteria;p__Actinobacteriota;c__Coriobacteriia;o__Coriobacteriales;f__Eggerthellaceae;g__Slackia_A;s__Slackia_A equolifaciens
UC	HRGMv2_4149	0	0	0	0	0	0	0	0.04	1	0	d__Bacteria;p__Actinobacteriota;c__Coriobacteriia;o__Coriobacteriales;f__Atopobiaceae;g__UBA7741;s__
UC	HRGMv2_4191	0	0	0	0.0476190476190476	0	0	0	0	1	0	d__Bacteria;p__Firmicutes;c__Bacilli;o__Erysipelotrichales;f__Erysipelotrichaceae;g__Bulleidia;s__
UC	HRGMv2_4195	0	0	0	0	0	0	0	0.04	1	0	d__Bacteria;p__Firmicutes;c__Bacilli;o__Erysipelotrichales;f__Erysipelatoclostridiaceae;g__Beduini;s__Beduini massiliensis
UC	HRGMv2_4235	0	0	0	0	0	0	0	0.08	1	0	d__Bacteria;p__Firmicutes_A;c__Clostridia;o__Lachnospirales;f__Lachnospiraceae;g__Anaerobutyricum;s__Anaerobutyricum sp900016875
UC	HRGMv2_4237	0	0	0	0.0476190476190476	0	0	0	0	1	0	d__Bacteria;p__Firmicutes_A;c__Clostridia;o__Lachnospirales;f__Lachnospiraceae;g__Blautia_A;s__
UC	HRGMv2_4239	0	0	0	0.238095238095238	0	0	0	0.08	0.26956217443014	0	d__Bacteria;p__Firmicutes_A;c__Clostridia;o__Lachnospirales;f__Lachnospiraceae;g__Blautia_A;s__
UC	HRGMv2_4262	0	0	0	0	0	0	0	0.04	1	0	d__Bacteria;p__Firmicutes_A;c__Clostridia;o__Lachnospirales;f__Lachnospiraceae;g__Merdimonas;s__Merdimonas sp900553355
UC	HRGMv2_4268	0	0	0	0	0	0	0	0	1	0	d__Bacteria;p__Firmicutes_A;c__Clostridia;o__Lachnospirales;f__Lachnospiraceae;g__Eisenbergiella;s__
UC	HRGMv2_4309	0	0	0	0	0	0	0	0	1	0	d__Bacteria;p__Firmicutes_A;c__Clostridia;o__Lachnospirales;f__Lachnospiraceae;g__Blautia_A;s__
UC	HRGMv2_4310	0	0	0	0	0	0	0	0.24	0.164515274493975	0	d__Bacteria;p__Firmicutes_A;c__Clostridia;o__Lachnospirales;f__Lachnospiraceae;g__Lachnoclostridium_A;s__
UC	HRGMv2_4311	0	0	0	0	0	0	0	0.08	1	0	d__Bacteria;p__Firmicutes_A;c__Clostridia;o__Lachnospirales;f__Lachnospiraceae;g__;s__
UC	HRGMv2_4329	0	0	0	0.0952380952380952	0	0	0	0.12	1	0	d__Bacteria;p__Firmicutes_A;c__Clostridia;o__Lachnospirales;f__Lachnospiraceae;g__;s__
UC	HRGMv2_4371	0	0	0	0	0	0	0	0.04	1	0	d__Bacteria;p__Firmicutes_A;c__Clostridia;o__Monoglobales_A;f__UBA1381;g__HGM11523;s__
UC	HRGMv2_4376	0	0	0	0.0476190476190476	0	0	0	0	1	0	d__Bacteria;p__Firmicutes_A;c__Clostridia;o__Monoglobales_A;f__UBA9506;g__;s__
UC	HRGMv2_4402	0	0	0	0.0952380952380952	0	0	0	0	0.850569065749611	0	d__Bacteria;p__Firmicutes_A;c__Clostridia;o__Oscillospirales;f__Oscillospiraceae;g__NSJ-62;s__NSJ-62 sp014334055
UC	HRGMv2_4416	0	0	0	0	0	0	0	0	1	0	d__Bacteria;p__Firmicutes_A;c__Clostridia;o__Oscillospirales;f__Butyricicoccaceae;g__UMGS1384;s__
UC	HRGMv2_4417	0	0	0	0	0	0	0	0.04	1	0	d__Bacteria;p__Firmicutes_A;c__Clostridia;o__Oscillospirales;f__Acutalibacteraceae;g__UMGS905;s__
UC	HRGMv2_4426	0	0	0	0.0476190476190476	0	0	0	0	1	0	d__Bacteria;p__Firmicutes_A;c__Clostridia;o__Oscillospirales;f__CAG-272;g__UMGS911;s__
UC	HRGMv2_4428	0	0	2.41837181303149e-05	0.285714285714286	0	0	0	0	0.0668613288502669	0	d__Bacteria;p__Firmicutes_A;c__Clostridia;o__Oscillospirales;f__Oscillospiraceae;g__ER4;s__
UC	HRGMv2_4458	0	0	0	0	0	0	0	0.12	0.722985481827926	0	d__Bacteria;p__Firmicutes_A;c__Clostridia;o__Oscillospirales;f__Oscillospiraceae;g__UMGS1766;s__
UC	HRGMv2_4462	0	0	0	0.142857142857143	0	0	0	0.04	0.850569065749611	0	d__Bacteria;p__Firmicutes_A;c__Clostridia;o__Oscillospirales;f__CAG-272;g__UMGS911;s__UMGS911 sp003343545
UC	HRGMv2_4473	0	0	0	0	0	0	0	0.08	1	0	d__Bacteria;p__Firmicutes_A;c__Clostridia;o__Oscillospirales;f__Ruminococcaceae;g__Gemmiger;s__Gemmiger sp900545545
UC	HRGMv2_4491	0	0	0	0	0	0	0	0.04	1	0	d__Bacteria;p__Firmicutes_A;c__Clostridia;o__Oscillospirales;f__Acutalibacteraceae;g__CAG-180;s__
UC	HRGMv2_4496	0	0	0	0	0	0	0	0.04	1	0	d__Bacteria;p__Firmicutes_A;c__Clostridia;o__Oscillospirales;f__Oscillospiraceae;g__Flavonifractor;s__
UC	HRGMv2_4510	0	0	0	0.238095238095238	0	0	0	0.04	0.136833228757439	0	d__Bacteria;p__Firmicutes_A;c__Clostridia;o__Oscillospirales;f__Oscillospiraceae;g__Flavonifractor;s__Flavonifractor gabonensis
UC	HRGMv2_4519	0	0	0	0	0	0	0	0	1	0	d__Bacteria;p__Firmicutes_A;c__Clostridia;o__Oscillospirales;f__Ruminococcaceae;g__Gemmiger;s__
UC	HRGMv2_4525	0	0	0	0	0	0	0	0.08	1	0	d__Bacteria;p__Firmicutes_A;c__Clostridia;o__Oscillospirales;f__Ruminococcaceae;g__Anaerofilum;s__
UC	HRGMv2_4526	0	0	0	0	0	0	0	0.08	1	0	d__Bacteria;p__Firmicutes_A;c__Clostridia;o__Oscillospirales;f__Ruminococcaceae;g__;s__
UC	HRGMv2_4531	0	0	0	0	0	0	0	0	1	0	d__Bacteria;p__Firmicutes_A;c__Clostridia;o__Oscillospirales;f__Acutalibacteraceae;g__;s__
UC	HRGMv2_4536	0	0	0	0	0	0	0	0.04	1	0	d__Bacteria;p__Firmicutes_A;c__Clostridia;o__Oscillospirales;f__Ruminococcaceae;g__Gemmiger;s__
UC	HRGMv2_4544	0	0	0	0.0476190476190476	0	0	0	0	1	0	d__Bacteria;p__Firmicutes_A;c__Clostridia;o__Oscillospirales;f__CAG-272;g__UMGS1815;s__UMGS1815 sp900555345
UC	HRGMv2_4552	0	0	0	0.142857142857143	0	0	0	0	0.471090870901835	0	d__Bacteria;p__Firmicutes_A;c__Clostridia;o__Oscillospirales;f__Ruminococcaceae;g__Gemmiger;s__Gemmiger variabilis_B
UC	HRGMv2_4560	0	0	4.47967976065641e-05	0.333333333333333	0	0	0	0	0.0342970677165764	0	d__Bacteria;p__Firmicutes_A;c__Clostridia;o__Oscillospirales;f__Oscillospiraceae;g__UMGS1766;s__UMGS1766 sp900554855
UC	HRGMv2_4564	0	0	0	0	0	0	0	0	1	0	d__Bacteria;p__Firmicutes_A;c__Clostridia;o__Oscillospirales;f__Ruminococcaceae;g__Gemmiger;s__
UC	HRGMv2_4581	0	0	0	0.0952380952380952	0	0	0	0	0.850569065749611	0	d__Bacteria;p__Firmicutes_A;c__Clostridia;o__Oscillospirales;f__Oscillospiraceae;g__CAG-83;s__
UC	HRGMv2_4602	0	0	0	0.0476190476190476	0	0	0	0	1	0	d__Bacteria;p__Firmicutes_A;c__Clostridia;o__Peptostreptococcales;f__Anaerovoracaceae;g__QAKD01;s__
UC	HRGMv2_4620	0	0	0	0.19047619047619	0	0	0	0.08	0.460253198925979	0	d__Bacteria;p__Firmicutes_A;c__Clostridia;o__Peptostreptococcales;f__Anaerovoracaceae;g__;s__
UC	HRGMv2_4727	0	0	0	0	0	0	0	0.04	1	0	d__Bacteria;p__Firmicutes_A;c__Clostridia;o__TANB77;f__CAG-508;g__CAG-273;s__
UC	HRGMv2_4734	0	0	0	0.0952380952380952	0	0	0	0	0.850569065749611	0	d__Bacteria;p__Firmicutes_A;c__Clostridia;o__TANB77;f__CAG-508;g__CAG-269;s__CAG-269 sp900554565
UC	HRGMv2_4740	0	0	0	0.0476190476190476	0	0	0	0	1	0	d__Bacteria;p__Firmicutes_A;c__Clostridia;o__TANB77;f__CAG-508;g__CAG-269;s__CAG-269 sp900556865
UC	HRGMv2_4743	0	0	0	0.0476190476190476	0	0	0	0	1	0	d__Bacteria;p__Firmicutes_A;c__Clostridia;o__TANB77;f__CAG-508;g__CAG-793;s__CAG-793 sp900557475
UC	HRGMv2_2094	0.000185907159394064	9.18907565431634e-05	0.000369217967241845	0.857142857142857	0.000193811165943992	0	0.000647474926766923	0.56	1	7.90400654992882e-06	d__Bacteria;p__Firmicutes_A;c__Clostridia;o__Lachnospirales;f__Lachnospiraceae;g__Roseburia;s__
CD	HRGMv2_2352	0	0	4.13171015465607e-05	0.476190476190476	1.07707384756285e-05	0	7.24245851926342e-05	0.5	0.790661139941621	1.07707384756285e-05	d__Bacteria;p__Firmicutes_A;c__Clostridia;o__Lachnospirales;f__Lachnospiraceae;g__Enterocloster;s__Enterocloster citroniae
UC	HRGMv2_0074	2.47954528743849e-05	0	7.67125120931125e-05	0.523809523809524	5.91760592901714e-05	0	0.000305237825250702	0.52	0.747166185078315	3.43806064157864e-05	d__Bacteria;p__Actinobacteriota;c__Actinomycetia;o__Actinomycetales;f__Bifidobacteriaceae;g__Bifidobacterium;s__Bifidobacterium breve
CD	HRGMv2_2138	0	0	5.12030382338039e-05	0.428571428571429	3.79091717464059e-05	0	0.000267650820658165	0.53125	0.352524659686855	3.79091717464059e-05	d__Bacteria;p__Firmicutes_A;c__Clostridia;o__Lachnospirales;f__Lachnospiraceae;g__Enterocloster;s__Enterocloster bolteae
CD	HRGMv2_2045	0.000104998862216026	0	0.000521973074055763	0.666666666666667	0.000161147930088229	0	0.000710858213848739	0.5625	1	5.61490678722028e-05	d__Bacteria;p__Firmicutes_A;c__Clostridia;o__Lachnospirales;f__Lachnospiraceae;g__Mediterraneibacter;s__Mediterraneibacter torques
UC	HRGMv2_2045	0.000104998862216026	0	0.000521973074055763	0.666666666666667	0.000176160046514707	0	0.00111255074531131	0.6	1	7.11611842986802e-05	d__Bacteria;p__Firmicutes_A;c__Clostridia;o__Lachnospirales;f__Lachnospiraceae;g__Mediterraneibacter;s__Mediterraneibacter torques
UC	HRGMv2_2138	0	0	5.12030382338039e-05	0.428571428571429	0.000101130215381892	0	0.000440842842509116	0.56	0.218715943702992	0.000101130215381892	d__Bacteria;p__Firmicutes_A;c__Clostridia;o__Lachnospirales;f__Lachnospiraceae;g__Enterocloster;s__Enterocloster bolteae
UC	HRGMv2_2178	0.000343856719693672	0.00013365499507079	0.000477884147003151	1	0.000472123974091494	0	0.000726608329080921	0.72	1	0.000128267254397822	d__Bacteria;p__Firmicutes_A;c__Clostridia;o__Lachnospirales;f__Lachnospiraceae;g__Blautia_A;s__Blautia_A wexlerae_B
UC	HRGMv2_2184	0.00102462509132576	0.000667736054404112	0.00282177069841481	1	0.00124400589561883	0	0.0048660304942087	0.64	1	0.000219380804293063	d__Bacteria;p__Firmicutes_A;c__Clostridia;o__Lachnospirales;f__Lachnospiraceae;g__Dorea_A;s__Dorea_A longicatena
CD	HRGMv2_2722	5.16626747659775e-05	0	0.000152635097260679	0.666666666666667	0.000318406111109383	2.28762398968148e-05	0.00127262510264651	0.75	0.120363548799244	0.000266743436343405	d__Bacteria;p__Firmicutes_A;c__Clostridia;o__Oscillospirales;f__Oscillospiraceae;g__Flavonifractor;s__Flavonifractor plautii
UC	HRGMv2_2183	0.000344368305510611	0.000282578595021812	0.000737968506663873	1	0.000683188711661425	0	0.00120336951543206	0.64	1	0.000338820406150813	d__Bacteria;p__Firmicutes_A;c__Clostridia;o__Lachnospirales;f__Lachnospiraceae;g__Dorea_A;s__Dorea_A longicatena_B
UC	HRGMv2_2092	0.00171177328491848	0.000664609793190859	0.00382161805983511	0.952380952380952	0.00212465275007571	0	0.0054511757132471	0.56	1	0.000412879465157224	d__Bacteria;p__Firmicutes_A;c__Clostridia;o__Lachnospirales;f__Lachnospiraceae;g__Roseburia;s__Roseburia inulinivorans
UC	HRGMv2_0047	0.000346526248398194	0.000213081584599171	0.00115456253754003	0.952380952380952	0.000792077813006551	0	0.00393405893179763	0.52	1	0.000445551564608357	d__Bacteria;p__Actinobacteriota;c__Actinomycetia;o__Actinomycetales;f__Bifidobacteriaceae;g__Bifidobacterium;s__Bifidobacterium infantis
UC	HRGMv2_2193	0.00101485507937057	0.000473546445311809	0.00202620000054723	1	0.00153434299576421	0	0.00281940658304437	0.68	1	0.000519487916393644	d__Bacteria;p__Firmicutes_A;c__Clostridia;o__Lachnospirales;f__Lachnospiraceae;g__Blautia_A;s__Blautia_A faecis
UC	HRGMv2_2722	5.16626747659775e-05	0	0.000152635097260679	0.666666666666667	0.000635526401326167	0	0.00203751637664427	0.72	0.0506931223369409	0.00058386372656019	d__Bacteria;p__Firmicutes_A;c__Clostridia;o__Oscillospirales;f__Oscillospiraceae;g__Flavonifractor;s__Flavonifractor plautii
UC	HRGMv2_2177	0.000736908459726611	0.000328577868378551	0.00119888176017482	1	0.00133982268269746	0.000150079446661214	0.00222305200650142	0.8	0.546495367491876	0.000602914222970853	d__Bacteria;p__Firmicutes_A;c__Clostridia;o__Lachnospirales;f__Lachnospiraceae;g__Blautia_A;s__Blautia_A wexlerae
UC	HRGMv2_2047	0.00128976713081833	0.000771983813478716	0.00210861253728812	1	0.00211908762513725	0	0.00749878676340011	0.64	1	0.000829320494318923	d__Bacteria;p__Firmicutes_A;c__Clostridia;o__Lachnospirales;f__Lachnospiraceae;g__Anaerostipes;s__Anaerostipes hadrus
UC	HRGMv2_2174	0.000867166741970854	0.000411071787318869	0.0016323740645192	1	0.00174098252470094	0.000102603442086229	0.00340533892634875	0.76	0.620012768649071	0.000873815782730082	d__Bacteria;p__Firmicutes_A;c__Clostridia;o__Lachnospirales;f__Lachnospiraceae;g__Blautia_A;s__Blautia_A wexlerae_A

## Sheet: S4
Table S4
Gut microbial species predicted to be possess the pathway for bile acid 7alpha/7beta-dehydroxylation.
Column descriptions:
- ‘Species ID’ refers to the ID of the species-level reference genomes from the HRGMv2 genome collection (Ma & Kim et al. 2026, https://doi.org/10.1038/s41564-025-02206-1).
- 'median.control' and 'median.dis' is the median relative abundance [0-1] estimated from the metagenomic data in the control group and the disease (CD/UC) group.
- 'q25.control' and 'q25.dis' is the 25% quantile of the relative abundance [0-1] in the control group and the disease (CD/UC) group.
- 'q75.control' and 'q75.dis' is the 75% quantile of the relative abundance [0-1] in the control group and the disease (CD/UC) group.
- 'prev.control' and 'prev.dis' is the prevalence [0-1] of the respective species in the control group and the disease (CD/UC) group.
- 'padj' is the FDR-adjusted p value from the Wilcoxon rank sum test comparing the relative abundances in the control group vs the respective disease group.
- 'delta' is the difference between the median of the relative abundance in the disease group (‘median.dis’) minus the median of the relative abundance in the control group (‘median.control’).
- 'GTDB Classification' is the GTDB taxonomic classification of the respective species.
Diagnosis	Species ID	median.control	q25.control	q75.control	prev.control	median.dis	q25.dis	q75.dis	prev.dis	pval	pval.fisher	padj	delta	GTDB Classification
CD	HRGMv2_2709	0.00031124871287721	0	0.000544595562667916	0.666666666666667	0	0	0.000510993761208534	0.40625	0.270290347302622	0.0929131710829543	0.506794401192416	-0.00031124871287721	d__Bacteria;p__Firmicutes_A;c__Clostridia;o__Oscillospirales;f__Oscillospiraceae;g__CAG-103;s__CAG-103 sp000432375
UC	HRGMv2_2709	0.00031124871287721	0	0.000544595562667916	0.666666666666667	0	0	0	0.24	0.000923350235341816	0.00668985012716026	0.0138502535301272	-0.00031124871287721	d__Bacteria;p__Firmicutes_A;c__Clostridia;o__Oscillospirales;f__Oscillospiraceae;g__CAG-103;s__CAG-103 sp000432375
CD	HRGMv2_2711	0.000203788700387647	0	0.00111432072647179	0.619047619047619	0	0	2.33440866436485e-05	0.25	0.00534050414931928	0.0103465807756799	0.0248135457241175	-0.000203788700387647	d__Bacteria;p__Firmicutes_A;c__Clostridia;o__Oscillospirales;f__Oscillospiraceae;g__CAG-103;s__CAG-103 sp900757655
UC	HRGMv2_2711	0.000203788700387647	0	0.00111432072647179	0.619047619047619	0	0	0	0.24	0.00210137945801887	0.0157595828389053	0.0157603459351415	-0.000203788700387647	d__Bacteria;p__Firmicutes_A;c__Clostridia;o__Oscillospirales;f__Oscillospiraceae;g__CAG-103;s__CAG-103 sp900757655
CD	HRGMv2_2062	0.000116401729442405	6.17062155891672e-05	0.000224078706550119	0.904761904761905	0	0	1.48876275296809e-05	0.25	5.55093911568235e-05	3.08843027820362e-06	0.000832640867352352	-0.000116401729442405	d__Bacteria;p__Firmicutes_A;c__Clostridia;o__Lachnospirales;f__Lachnospiraceae;g__Lachnoclostridium_B;s__Lachnoclostridium_B sp900066555
UC	HRGMv2_2062	0.000116401729442405	6.17062155891672e-05	0.000224078706550119	0.904761904761905	0	0	0.000156179647612262	0.36	0.0314982245585796	0.000206914183936614	0.0787455613964491	-0.000116401729442405	d__Bacteria;p__Firmicutes_A;c__Clostridia;o__Lachnospirales;f__Lachnospiraceae;g__Lachnoclostridium_B;s__Lachnoclostridium_B sp900066555
CD	HRGMv2_2712	0.000107867445813746	0	0.00365154445941096	0.666666666666667	0	0	1.48750271162093e-05	0.25	0.0021820430391532	0.00418918174557048	0.016365322793649	-0.000107867445813746	d__Bacteria;p__Firmicutes_A;c__Clostridia;o__Oscillospirales;f__Oscillospiraceae;g__CAG-103;s__CAG-103 sp900317855
UC	HRGMv2_2712	0.000107867445813746	0	0.00365154445941096	0.666666666666667	0	0	0	0.24	0.00520776850119909	0.00668985012716026	0.0260388425059955	-0.000107867445813746	d__Bacteria;p__Firmicutes_A;c__Clostridia;o__Oscillospirales;f__Oscillospiraceae;g__CAG-103;s__CAG-103 sp900317855
CD	HRGMv2_2144	0	0	0	0	0	0	6.96907569953458e-05	0.3125	0.00661694552643133	0.00380893053768603	0.0248135457241175	0	d__Bacteria;p__Firmicutes_A;c__Clostridia;o__Lachnospirales;f__Lachnospiraceae;g__Clostridium_AP;s__Clostridium_AP scindens
CD	HRGMv2_2418	0	0	0	0	0	0	0	0.03125	1	1	1	0	d__Bacteria;p__Firmicutes_A;c__Clostridia;o__Lachnospirales;f__Lachnospiraceae;g__Lachnoclostridium_B;s__Lachnoclostridium_B sp900543315
CD	HRGMv2_2710	0	0	0	0.238095238095238	0	0	0	0.0625	0.154996669328263	0.0993342549013553	0.332135719989135	0	d__Bacteria;p__Firmicutes_A;c__Clostridia;o__Oscillospirales;f__Oscillospiraceae;g__CAG-103;s__CAG-103 sp900543625
CD	HRGMv2_2713	0	0	0	0.19047619047619	0	0	0	0.03125	0.147660109036358	0.0738300545181788	0.332135719989135	0	d__Bacteria;p__Firmicutes_A;c__Clostridia;o__Oscillospirales;f__Oscillospiraceae;g__CAG-103;s__
CD	HRGMv2_2714	0	0	6.78685170618083e-05	0.476190476190476	0	0	0	0.15625	0.0259278934082233	0.0153176555569901	0.0777836802246698	0	d__Bacteria;p__Firmicutes_A;c__Clostridia;o__Oscillospirales;f__Oscillospiraceae;g__CAG-103;s__
CD	HRGMv2_2894	0	0	0	0	0	0	0	0.03125	1	1	1	0	d__Bacteria;p__Firmicutes_A;c__Clostridia;o__Oscillospirales;f__Oscillospiraceae;g__UBA5446;s__UBA5446 sp900546485
CD	HRGMv2_2938	0	0	0	0.0476190476190476	0	0	0	0	0.792452830188679	0.39622641509434	1	0	d__Bacteria;p__Firmicutes_A;c__Clostridia;o__Oscillospirales;f__Oscillospiraceae;g__UBA1777;s__UBA1777 sp002320035
CD	HRGMv2_2983	0	0	0	0.0476190476190476	0	0	0	0.03125	1	1	1	0	d__Bacteria;p__Firmicutes_A;c__Clostridia;o__Oscillospirales;f__Oscillospiraceae;g__UBA1777;s__UBA1777 sp900754515
CD	HRGMv2_2984	0	0	0	0	0	0	0	0.03125	1	1	1	0	d__Bacteria;p__Firmicutes_A;c__Clostridia;o__Oscillospirales;f__Oscillospiraceae;g__UBA5446;s__UBA5446 sp900759385
CD	HRGMv2_3098	0	0	0	0.0952380952380952	0	0	0	0.03125	0.304789550072569	0.555365832835311	0.507982583454282	0	d__Bacteria;p__Firmicutes_A;c__Clostridia;o__Oscillospirales;f__Oscillospiraceae;g__UBA5446;s__UBA5446 sp900543085
CD	HRGMv2_3265	0	0	0	0	0	0	0	0	1	1	1	0	d__Bacteria;p__Firmicutes_A;c__Clostridia;o__Peptostreptococcales;f__Peptostreptococcaceae;g__Peptacetobacter;s__Peptacetobacter hiranonis
UC	HRGMv2_2144	0	0	0	0	0	0	2.18476140476501e-05	0.28	0.0179618075250521	0.0111533595343307	0.0538854225751562	0	d__Bacteria;p__Firmicutes_A;c__Clostridia;o__Lachnospirales;f__Lachnospiraceae;g__Clostridium_AP;s__Clostridium_AP scindens
UC	HRGMv2_2418	0	0	0	0	0	0	0	0.08	0.579710144927536	0.492753623188406	0.869565217391304	0	d__Bacteria;p__Firmicutes_A;c__Clostridia;o__Lachnospirales;f__Lachnospiraceae;g__Lachnoclostridium_B;s__Lachnoclostridium_B sp900543315
UC	HRGMv2_2710	0	0	0	0.238095238095238	0	0	0	0.12	0.507351978707623	0.439038934217607	0.845586631179371	0	d__Bacteria;p__Firmicutes_A;c__Clostridia;o__Oscillospirales;f__Oscillospiraceae;g__CAG-103;s__CAG-103 sp900543625
UC	HRGMv2_2713	0	0	0	0.19047619047619	0	0	0	0	0.073352330177406	0.036676165088703	0.15718356466587	0	d__Bacteria;p__Firmicutes_A;c__Clostridia;o__Oscillospirales;f__Oscillospiraceae;g__CAG-103;s__
UC	HRGMv2_2714	0	0	6.78685170618083e-05	0.476190476190476	0	0	0	0.12	0.00774682793968103	0.0102098695405559	0.0290506047738039	0	d__Bacteria;p__Firmicutes_A;c__Clostridia;o__Oscillospirales;f__Oscillospiraceae;g__CAG-103;s__
UC	HRGMv2_2894	0	0	0	0	0	0	0	0.04	1	1	1	0	d__Bacteria;p__Firmicutes_A;c__Clostridia;o__Oscillospirales;f__Oscillospiraceae;g__UBA5446;s__UBA5446 sp900546485
UC	HRGMv2_2938	0	0	0	0.0476190476190476	0	0	0	0	0.91304347826087	0.456521739130435	1	0	d__Bacteria;p__Firmicutes_A;c__Clostridia;o__Oscillospirales;f__Oscillospiraceae;g__UBA1777;s__UBA1777 sp002320035
UC	HRGMv2_2983	0	0	0	0.0476190476190476	0	0	0	0.04	1	1	1	0	d__Bacteria;p__Firmicutes_A;c__Clostridia;o__Oscillospirales;f__Oscillospiraceae;g__UBA1777;s__UBA1777 sp900754515
UC	HRGMv2_2984	0	0	0	0	0	0	0	0.12	0.303030303030303	0.239130434782609	0.568181818181818	0	d__Bacteria;p__Firmicutes_A;c__Clostridia;o__Oscillospirales;f__Oscillospiraceae;g__UBA5446;s__UBA5446 sp900759385
UC	HRGMv2_3098	0	0	0	0.0952380952380952	0	0	0	0.04	0.866930171277997	0.58498023715415	1	0	d__Bacteria;p__Firmicutes_A;c__Clostridia;o__Oscillospirales;f__Oscillospiraceae;g__UBA5446;s__UBA5446 sp900543085
UC	HRGMv2_3265	0	0	0	0	0	0	0	0.04	1	1	1	0	d__Bacteria;p__Firmicutes_A;c__Clostridia;o__Peptostreptococcales;f__Peptostreptococcaceae;g__Peptacetobacter;s__Peptacetobacter hiranonis

## Sheet: S5
Table S5
Gut microbial species predicted to be possess the enzyme EC 1.1.1.159 (7α-HSDH).
Column descriptions:
- ‘Species ID’ refers to the ID of the species-level reference genomes from the HRGMv2 genome collection (Ma & Kim et al. 2026, https://doi.org/10.1038/s41564-025-02206-1).
- 'median.control' and 'median.dis' is the median relative abundance [0-1] estimated from the metagenomic data in the control group and the disease (CD/UC) group.
- 'q25.control' and 'q25.dis' is the 25% quantile of the relative abundance [0-1] in the control group and the disease (CD/UC) group.
- 'q75.control' and 'q75.dis' is the 75% quantile of the relative abundance [0-1] in the control group and the disease (CD/UC) group.
- 'prev.control' and 'prev.dis' is the prevalence [0-1] of the respective species in the control group and the disease (CD/UC) group.
- 'padj' is the FDR-adjusted p value from the Wilcoxon rank sum test comparing the relative abundances in the control group vs the respective disease group.
- 'delta' is the difference between the median of the relative abundance in the disease group (‘median.dis’) minus the median of the relative abundance in the control group (‘median.control’).
- 'GTDB Classification' is the GTDB taxonomic classification of the respective species.
Diagnosis	Species ID	median.control	q25.control	q75.control	prev.control	median.dis	q25.dis	q75.dis	prev.dis	pval	pval.fisher	padj	delta	GTDB Classification
UC	HRGMv2_0245	0.00249690476868129	0.000407043115881407	0.00390645408230342	0.857142857142857	0	0	0	0.24	0.000165863259927813	3.34942515609633e-05	0.00340019682852018	-0.00249690476868129	d__Bacteria;p__Bacteroidota;c__Bacteroidia;o__Bacteroidales;f__Bacteroidaceae;g__Bacteroides;s__Bacteroides caccae
CD	HRGMv2_0245	0.00249690476868129	0.000407043115881407	0.00390645408230342	0.857142857142857	2.95219784096464e-05	0	0.00594628309121096	0.5	0.135309199229122	0.00956343735702853	0.474528545735007	-0.00246738279027164	d__Bacteria;p__Bacteroidota;c__Bacteroidia;o__Bacteroidales;f__Bacteroidaceae;g__Bacteroides;s__Bacteroides caccae
UC	HRGMv2_0156	0.00310338109285865	0.00128757457938871	0.00898154634595369	1	0.000827470665993695	0	0.0211628676179289	0.6	0.287751514159622	0.000888411354760711	0.620937477923395	-0.00227591042686495	d__Bacteria;p__Bacteroidota;c__Bacteroidia;o__Bacteroidales;f__Bacteroidaceae;g__Bacteroides;s__Bacteroides ovatus
UC	HRGMv2_0157	0.00319755313988729	0.00141130754462823	0.00850230877431689	0.952380952380952	0.0012454492170048	0	0.00464845044556388	0.56	0.101263020594364	0.00277347255077902	0.345981987030743	-0.00195210392288249	d__Bacteria;p__Bacteroidota;c__Bacteroidia;o__Bacteroidales;f__Bacteroidaceae;g__Bacteroides;s__Bacteroides xylanisolvens
CD	HRGMv2_0157	0.00319755313988729	0.00141130754462823	0.00850230877431689	0.952380952380952	0.00124633468835438	0	0.0107162124930876	0.625	0.22529459947739	0.00834693331876146	0.615805238571532	-0.0019512184515329	d__Bacteria;p__Bacteroidota;c__Bacteroidia;o__Bacteroidales;f__Bacteroidaceae;g__Bacteroides;s__Bacteroides xylanisolvens
CD	HRGMv2_0240	0.0017865122069575	0.000952542986521453	0.00514440875449474	0.952380952380952	0.00114630669051189	0	0.0138567565410214	0.65625	0.582780009360488	0.0171664812538161	1	-0.000640205516445609	d__Bacteria;p__Bacteroidota;c__Bacteroidia;o__Bacteroidales;f__Bacteroidaceae;g__Bacteroides;s__Bacteroides thetaiotaomicron
CD	HRGMv2_0156	0.00310338109285865	0.00128757457938871	0.00898154634595369	1	0.00251778846863996	0	0.00828346611966346	0.625	0.310681003009424	0.00154552804435211	0.75938860021164	-0.000585592624218686	d__Bacteria;p__Bacteroidota;c__Bacteroidia;o__Bacteroidales;f__Bacteroidaceae;g__Bacteroides;s__Bacteroides ovatus
UC	HRGMv2_0159	0.00045241464939676	0.000168439189379769	0.00162478808238084	0.952380952380952	0	0	0.000466295030512306	0.44	0.0047703808667041	0.000314383893510382	0.0325976025891447	-0.00045241464939676	d__Bacteria;p__Bacteroidota;c__Bacteroidia;o__Bacteroidales;f__Bacteroidaceae;g__Bacteroides;s__
CD	HRGMv2_0159	0.00045241464939676	0.000168439189379769	0.00162478808238084	0.952380952380952	0.000123809710380503	0	0.00173700032684449	0.53125	0.150460270598905	0.00162481720837135	0.474528545735007	-0.000328604939016257	d__Bacteria;p__Bacteroidota;c__Bacteroidia;o__Bacteroidales;f__Bacteroidaceae;g__Bacteroides;s__
UC	HRGMv2_2189	0.000326293495088463	0.000116471050978316	0.000435986111708297	1	0	0	0.00024092120611662	0.44	0.00383376872893628	1.90667284800309e-05	0.0314369035772775	-0.000326293495088463	d__Bacteria;p__Firmicutes_A;c__Clostridia;o__Lachnospirales;f__Lachnospiraceae;g__Mediterraneibacter;s__Mediterraneibacter faecis
UC	HRGMv2_0440	0.000291017648449157	0.000113337388355515	0.000885826145870985	0.904761904761905	0	0	0.000412640358565793	0.4	0.0079969420913188	0.000579907666435396	0.0468392322491529	-0.000291017648449157	d__Bacteria;p__Bacteroidota;c__Bacteroidia;o__Bacteroidales;f__Bacteroidaceae;g__Bacteroides;s__Bacteroides finegoldii
CD	HRGMv2_2189	0.000326293495088463	0.000116471050978316	0.000435986111708297	1	4.36263123709172e-05	0	0.000275968065133943	0.53125	0.0113796056559439	0.000107262669329289	0.0933127663787397	-0.000282667182717545	d__Bacteria;p__Firmicutes_A;c__Clostridia;o__Lachnospirales;f__Lachnospiraceae;g__Mediterraneibacter;s__Mediterraneibacter faecis
CD	HRGMv2_0440	0.000291017648449157	0.000113337388355515	0.000885826145870985	0.904761904761905	3.44179801947144e-05	0	0.000653468845485644	0.5	0.0672088388599732	0.00284779160289062	0.306173599250989	-0.000256599668254443	d__Bacteria;p__Bacteroidota;c__Bacteroidia;o__Bacteroidales;f__Bacteroidaceae;g__Bacteroides;s__Bacteroides finegoldii
CD	HRGMv2_0158	0.000455607944357934	0.000103302754617066	0.00110196135410326	0.952380952380952	0.000208718948019224	0	0.00207828944840186	0.59375	0.322191914645283	0.00402173486688001	0.75938860021164	-0.000246888996338711	d__Bacteria;p__Bacteroidota;c__Bacteroidia;o__Bacteroidales;f__Bacteroidaceae;g__Bacteroides;s__Bacteroides sp902362375
UC	HRGMv2_0158	0.000455607944357934	0.000103302754617066	0.00110196135410326	0.952380952380952	0.000356508889027597	0	0.00167005217697371	0.6	0.581930191353194	0.00616695247882208	1	-9.90990553303375e-05	d__Bacteria;p__Bacteroidota;c__Bacteroidia;o__Bacteroidales;f__Bacteroidaceae;g__Bacteroides;s__Bacteroides sp902362375
CD	HRGMv2_3934	9.49139209153874e-05	4.39962218564207e-05	0.000179309760275371	0.80952380952381	0	0	0.000346654933317772	0.40625	0.143163640276853	0.00489693373479427	0.474528545735007	-9.49139209153874e-05	d__Bacteria;p__Bacteroidota;c__Bacteroidia;o__Bacteroidales;f__Bacteroidaceae;g__Bacteroides;s__Bacteroides sp900761785
UC	HRGMv2_3934	9.49139209153874e-05	4.39962218564207e-05	0.000179309760275371	0.80952380952381	0	0	0.000212536554255838	0.4	0.157698833534598	0.00708458545773216	0.431043478327901	-9.49139209153874e-05	d__Bacteria;p__Bacteroidota;c__Bacteroidia;o__Bacteroidales;f__Bacteroidaceae;g__Bacteroides;s__Bacteroides sp900761785
CD	HRGMv2_3904	7.08245678656491e-05	0	0.000148619936646185	0.714285714285714	0	0	0	0.21875	0.014672868326389	0.0005459794549633	0.100264600230325	-7.08245678656491e-05	d__Bacteria;p__Bacteroidota;c__Bacteroidia;o__Bacteroidales;f__Bacteroidaceae;g__Bacteroides;s__Bacteroides acidifaciens
UC	HRGMv2_3904	7.08245678656491e-05	0	0.000148619936646185	0.714285714285714	0	0	0	0.04	2.77752404013025e-06	1.38876202006513e-06	0.00011387848564534	-7.08245678656491e-05	d__Bacteria;p__Bacteroidota;c__Bacteroidia;o__Bacteroidales;f__Bacteroidaceae;g__Bacteroides;s__Bacteroides acidifaciens
CD	HRGMv2_0176	0	0	0	0.238095238095238	0	0	0	0.125	0.433631786327578	0.456073799575778	0.935731749443721	0	d__Bacteria;p__Bacteroidota;c__Bacteroidia;o__Bacteroidales;f__Bacteroidaceae;g__Bacteroides;s__Bacteroides nordii
CD	HRGMv2_0177	0	0	0	0.0476190476190476	0	0	0	0.03125	1	1	1	0	d__Bacteria;p__Bacteroidota;c__Bacteroidia;o__Bacteroidales;f__Bacteroidaceae;g__Bacteroides;s__Bacteroides sp900762525
CD	HRGMv2_0238	0	0	0	0.19047619047619	0	0	0	0.0625	0.216623775780269	0.19950726299228	0.615805238571532	0	d__Bacteria;p__Bacteroidota;c__Bacteroidia;o__Bacteroidales;f__Bacteroidaceae;g__Bacteroides;s__Bacteroides salyersiae
CD	HRGMv2_0439	0	0	0	0.0476190476190476	0	0	0	0	0.792452830188679	0.39622641509434	1	0	d__Bacteria;p__Bacteroidota;c__Bacteroidia;o__Bacteroidales;f__Bacteroidaceae;g__Bacteroides;s__Bacteroides bouchesdurhonensis
CD	HRGMv2_0441	0	0	0.000281582026097876	0.380952380952381	0	0	0	0.15625	0.0435716965073308	0.10181439617377	0.22330494460007	0	d__Bacteria;p__Bacteroidota;c__Bacteroidia;o__Bacteroidales;f__Bacteroidaceae;g__Bacteroides;s__Bacteroides sp900066265
CD	HRGMv2_0835	0	0	0	0	0	0	0	0.03125	1	1	1	0	d__Bacteria;p__Firmicutes_A;c__Clostridia;o__Clostridiales;f__Clostridiaceae;g__Clostridium;s__Clostridium butyricum
CD	HRGMv2_0875	0	0	0	0.0952380952380952	0	0	0	0.125	0.491214889439085	1	1	0	d__Bacteria;p__Actinobacteriota;c__Coriobacteriia;o__Coriobacteriales;f__Coriobacteriaceae;g__Collinsella;s__Collinsella sp002391315
CD	HRGMv2_0908	0	0	0	0.0476190476190476	0	0	0	0.03125	1	1	1	0	d__Bacteria;p__Actinobacteriota;c__Coriobacteriia;o__Coriobacteriales;f__Coriobacteriaceae;g__Collinsella;s__Collinsella sp900544465
CD	HRGMv2_0986	0	0	0	0	0	0	0	0	1	1	1	0	d__Bacteria;p__Actinobacteriota;c__Coriobacteriia;o__Coriobacteriales;f__Coriobacteriaceae;g__Collinsella;s__Collinsella sp900759335
CD	HRGMv2_1006	0	0	0	0	0	0	0	0	1	1	1	0	d__Bacteria;p__Actinobacteriota;c__Coriobacteriia;o__Coriobacteriales;f__Coriobacteriaceae;g__Collinsella;s__Collinsella sp900549025
CD	HRGMv2_1079	0	0	0	0	0	0	0	0	1	1	1	0	d__Bacteria;p__Actinobacteriota;c__Coriobacteriia;o__Coriobacteriales;f__Coriobacteriaceae;g__Collinsella;s__Collinsella sp900547345
CD	HRGMv2_1155	0	0	0	0	0	0	0	0	1	1	1	0	d__Bacteria;p__Actinobacteriota;c__Coriobacteriia;o__Coriobacteriales;f__Coriobacteriaceae;g__Collinsella;s__Collinsella sp900541785
CD	HRGMv2_1164	0	0	0	0	0	0	0	0	1	1	1	0	d__Bacteria;p__Actinobacteriota;c__Coriobacteriia;o__Coriobacteriales;f__Coriobacteriaceae;g__Collinsella;s__Collinsella sp003487125
CD	HRGMv2_1642	0	0	9.8338898327582e-05	0.380952380952381	0	0	0	0.21875	0.333390117166086	0.227230342335904	0.75938860021164	0	d__Bacteria;p__Actinobacteriota;c__Coriobacteriia;o__Coriobacteriales;f__Atopobiaceae;g__Olsenella_E;s__Olsenella_E sp003609875
CD	HRGMv2_1650	0	0	0	0	0	0	0	0.03125	1	1	1	0	d__Bacteria;p__Actinobacteriota;c__Coriobacteriia;o__Coriobacteriales;f__Atopobiaceae;g__Olsenella_E;s__Olsenella_E sp002160255
CD	HRGMv2_1655	0	0	0	0.0476190476190476	0	0	0	0	0.792452830188679	0.39622641509434	1	0	d__Bacteria;p__Actinobacteriota;c__Coriobacteriia;o__Coriobacteriales;f__Atopobiaceae;g__Olsenella_E;s__Olsenella_E sp003150175
CD	HRGMv2_1677	0	0	0	0	0	0	0	0.03125	1	1	1	0	d__Bacteria;p__Actinobacteriota;c__Coriobacteriia;o__Coriobacteriales;f__Atopobiaceae;g__Parolsenella;s__Parolsenella sp900544655
CD	HRGMv2_1715	0	0	0	0	0	0	0	0.03125	1	1	1	0	d__Bacteria;p__Actinobacteriota;c__Coriobacteriia;o__Coriobacteriales;f__Atopobiaceae;g__Olsenella_E;s__Olsenella_E provencensis
CD	HRGMv2_1770	0	0	0	0	0	0	0.000161198191994398	0.46875	0.000181021198353948	0.000107262669329289	0.00185546728312797	0	d__Bacteria;p__Proteobacteria;c__Gammaproteobacteria;o__Enterobacterales;f__Enterobacteriaceae;g__Escherichia;s__Escherichia marmotae
CD	HRGMv2_2097	0	0	3.17754142324586e-05	0.380952380952381	0	0	0	0.09375	0.0294900220414072	0.0169994750452662	0.172727271956814	0	d__Bacteria;p__Firmicutes_A;c__Clostridia;o__Lachnospirales;f__Lachnospiraceae;g__Schaedlerella;s__Schaedlerella sp900066545
CD	HRGMv2_2098	0	0	0	0	0	0	0	0.0625	0.71988388969521	0.51233671988389	1	0	d__Bacteria;p__Firmicutes_A;c__Clostridia;o__Lachnospirales;f__Lachnospiraceae;g__Schaedlerella;s__Schaedlerella sp900066545
CD	HRGMv2_3126	0	0	0	0	0	0	0	0.03125	1	1	1	0	d__Bacteria;p__Firmicutes_A;c__Clostridia;o__Oscillospirales;f__Ruminococcaceae;g__Fournierella;s__Fournierella massiliensis
CD	HRGMv2_3487	0	0	0	0	0	0	0	0.03125	1	1	1	0	d__Bacteria;p__Firmicutes_C;c__Negativicutes;o__Selenomonadales;f__Massilibacillaceae;g__CABIZH01;s__CABIZH01 sp902363205
CD	HRGMv2_3975	0	0	0	0.0476190476190476	0	0	0	0	0.792452830188679	0.39622641509434	1	0	d__Bacteria;p__Bacteroidota;c__Bacteroidia;o__Bacteroidales;f__Bacteroidaceae;g__Bacteroides;s__Bacteroides sp014385165
CD	HRGMv2_3983	0	0	0	0	0	0	0	0	1	1	1	0	d__Bacteria;p__Bacteroidota;c__Bacteroidia;o__Bacteroidales;f__Bacteroidaceae;g__Bacteroides;s__
CD	HRGMv2_4120	0	0	0	0	0	0	0	0.03125	1	1	1	0	d__Bacteria;p__Firmicutes_A;c__Clostridia;o__Clostridiales;f__Clostridiaceae;g__Clostridium;s__Clostridium sp000753455
UC	HRGMv2_0176	0	0	0	0.238095238095238	0	0	0	0.08	0.2614188445405	0.220036439265027	0.595454034786694	0	d__Bacteria;p__Bacteroidota;c__Bacteroidia;o__Bacteroidales;f__Bacteroidaceae;g__Bacteroides;s__Bacteroides nordii
UC	HRGMv2_0177	0	0	0	0.0476190476190476	0	0	0	0.04	0.91304347826087	1	1	0	d__Bacteria;p__Bacteroidota;c__Bacteroidia;o__Bacteroidales;f__Bacteroidaceae;g__Bacteroides;s__Bacteroides sp900762525
UC	HRGMv2_0238	0	0	0	0.19047619047619	0	0	0	0.12	0.738720156757593	0.68566836831159	1	0	d__Bacteria;p__Bacteroidota;c__Bacteroidia;o__Bacteroidales;f__Bacteroidaceae;g__Bacteroides;s__Bacteroides salyersiae
UC	HRGMv2_0439	0	0	0	0.0476190476190476	0	0	0	0	0.91304347826087	0.456521739130435	1	0	d__Bacteria;p__Bacteroidota;c__Bacteroidia;o__Bacteroidales;f__Bacteroidaceae;g__Bacteroides;s__Bacteroides bouchesdurhonensis
UC	HRGMv2_0441	0	0	0.000281582026097876	0.380952380952381	0	0	0	0.16	0.111221304641611	0.106663930827289	0.350774883869696	0	d__Bacteria;p__Bacteroidota;c__Bacteroidia;o__Bacteroidales;f__Bacteroidaceae;g__Bacteroides;s__Bacteroides sp900066265
UC	HRGMv2_0835	0	0	0	0	0	0	0	0	1	1	1	0	d__Bacteria;p__Firmicutes_A;c__Clostridia;o__Clostridiales;f__Clostridiaceae;g__Clostridium;s__Clostridium butyricum
UC	HRGMv2_0875	0	0	0	0.0952380952380952	0	0	0	0.2	0.236339572698053	0.428487942384709	0.56999544003648	0	d__Bacteria;p__Actinobacteriota;c__Coriobacteriia;o__Coriobacteriales;f__Coriobacteriaceae;g__Collinsella;s__Collinsella sp002391315
UC	HRGMv2_0908	0	0	0	0.0476190476190476	0	0	0	0	0.91304347826087	0.456521739130435	1	0	d__Bacteria;p__Actinobacteriota;c__Coriobacteriia;o__Coriobacteriales;f__Coriobacteriaceae;g__Collinsella;s__Collinsella sp900544465
UC	HRGMv2_0986	0	0	0	0	0	0	0	0.04	1	1	1	0	d__Bacteria;p__Actinobacteriota;c__Coriobacteriia;o__Coriobacteriales;f__Coriobacteriaceae;g__Collinsella;s__Collinsella sp900759335
UC	HRGMv2_1006	0	0	0	0	0	0	0	0.08	0.579710144927536	0.492753623188406	1	0	d__Bacteria;p__Actinobacteriota;c__Coriobacteriia;o__Coriobacteriales;f__Coriobacteriaceae;g__Collinsella;s__Collinsella sp900549025
UC	HRGMv2_1079	0	0	0	0	0	0	0	0.04	1	1	1	0	d__Bacteria;p__Actinobacteriota;c__Coriobacteriia;o__Coriobacteriales;f__Coriobacteriaceae;g__Collinsella;s__Collinsella sp900547345
UC	HRGMv2_1155	0	0	0	0	0	0	0	0.04	1	1	1	0	d__Bacteria;p__Actinobacteriota;c__Coriobacteriia;o__Coriobacteriales;f__Coriobacteriaceae;g__Collinsella;s__Collinsella sp900541785
UC	HRGMv2_1164	0	0	0	0	0	0	0	0.04	1	1	1	0	d__Bacteria;p__Actinobacteriota;c__Coriobacteriia;o__Coriobacteriales;f__Coriobacteriaceae;g__Collinsella;s__Collinsella sp003487125
UC	HRGMv2_1642	0	0	9.8338898327582e-05	0.380952380952381	0	0	0	0.12	0.089436790514499	0.0800179952193565	0.333355310099496	0	d__Bacteria;p__Actinobacteriota;c__Coriobacteriia;o__Coriobacteriales;f__Atopobiaceae;g__Olsenella_E;s__Olsenella_E sp003609875
UC	HRGMv2_1650	0	0	0	0	0	0	0	0	1	1	1	0	d__Bacteria;p__Actinobacteriota;c__Coriobacteriia;o__Coriobacteriales;f__Atopobiaceae;g__Olsenella_E;s__Olsenella_E sp002160255
UC	HRGMv2_1655	0	0	0	0.0476190476190476	0	0	0	0	0.91304347826087	0.456521739130435	1	0	d__Bacteria;p__Actinobacteriota;c__Coriobacteriia;o__Coriobacteriales;f__Atopobiaceae;g__Olsenella_E;s__Olsenella_E sp003150175
UC	HRGMv2_1677	0	0	0	0	0	0	0	0	1	1	1	0	d__Bacteria;p__Actinobacteriota;c__Coriobacteriia;o__Coriobacteriales;f__Atopobiaceae;g__Parolsenella;s__Parolsenella sp900544655
UC	HRGMv2_1715	0	0	0	0	0	0	0	0.04	1	1	1	0	d__Bacteria;p__Actinobacteriota;c__Coriobacteriia;o__Coriobacteriales;f__Atopobiaceae;g__Olsenella_E;s__Olsenella_E provencensis
UC	HRGMv2_1769	0	0	0	0	0	0	0.00114312527480142	0.4	0.00160376791119843	0.000888411354760711	0.0164386210897839	0	d__Bacteria;p__Proteobacteria;c__Gammaproteobacteria;o__Enterobacterales;f__Enterobacteriaceae;g__Escherichia;s__Escherichia sp000208585
UC	HRGMv2_1770	0	0	0	0	0	0	0	0.24	0.0378143316316883	0.0247003812073234	0.172265288544358	0	d__Bacteria;p__Proteobacteria;c__Gammaproteobacteria;o__Enterobacterales;f__Enterobacteriaceae;g__Escherichia;s__Escherichia marmotae
UC	HRGMv2_1771	0	0	0	0	0	0	0	0.24	0.0378143316316883	0.0247003812073234	0.172265288544358	0	d__Bacteria;p__Proteobacteria;c__Gammaproteobacteria;o__Enterobacterales;f__Enterobacteriaceae;g__Escherichia;s__Escherichia albertii
UC	HRGMv2_2097	0	0	3.17754142324586e-05	0.380952380952381	0	0	0	0.16	0.188736753682868	0.106663930827289	0.48363793131235	0	d__Bacteria;p__Firmicutes_A;c__Clostridia;o__Lachnospirales;f__Lachnospiraceae;g__Schaedlerella;s__Schaedlerella sp900066545
UC	HRGMv2_2098	0	0	0	0	0	0	0	0.12	0.303030303030303	0.239130434782609	0.621212121212121	0	d__Bacteria;p__Firmicutes_A;c__Clostridia;o__Lachnospirales;f__Lachnospiraceae;g__Schaedlerella;s__Schaedlerella sp900066545
UC	HRGMv2_3126	0	0	0	0	0	0	0	0.16	0.155038759689922	0.114195544933664	0.431043478327901	0	d__Bacteria;p__Firmicutes_A;c__Clostridia;o__Oscillospirales;f__Ruminococcaceae;g__Fournierella;s__Fournierella massiliensis
UC	HRGMv2_3487	0	0	0	0	0	0	0	0	1	1	1	0	d__Bacteria;p__Firmicutes_C;c__Negativicutes;o__Selenomonadales;f__Massilibacillaceae;g__CABIZH01;s__CABIZH01 sp902363205
UC	HRGMv2_3975	0	0	0	0.0476190476190476	0	0	0	0	0.91304347826087	0.456521739130435	1	0	d__Bacteria;p__Bacteroidota;c__Bacteroidia;o__Bacteroidales;f__Bacteroidaceae;g__Bacteroides;s__Bacteroides sp014385165
UC	HRGMv2_3983	0	0	0	0	0	0	0	0.04	1	1	1	0	d__Bacteria;p__Bacteroidota;c__Bacteroidia;o__Bacteroidales;f__Bacteroidaceae;g__Bacteroides;s__
UC	HRGMv2_4120	0	0	0	0	0	0	0	0	1	1	1	0	d__Bacteria;p__Firmicutes_A;c__Clostridia;o__Clostridiales;f__Clostridiaceae;g__Clostridium;s__Clostridium sp000753455
CD	HRGMv2_0241	8.8162170920212e-05	2.67880489423803e-05	0.000406746820627077	0.761904761904762	0.000101211352543434	0	0.000677795262200607	0.5625	0.917792440048151	0.158080971343917	1	1.30491816232223e-05	d__Bacteria;p__Bacteroidota;c__Bacteroidia;o__Bacteroidales;f__Bacteroidaceae;g__Bacteroides;s__Bacteroides faecis
CD	HRGMv2_1771	0	0	0	0	2.37773013946763e-05	0	0.000242014746813731	0.5	8.09831676846784e-05	4.44951793216729e-05	0.00110676995835727	2.37773013946763e-05	d__Bacteria;p__Proteobacteria;c__Gammaproteobacteria;o__Enterobacterales;f__Enterobacteriaceae;g__Escherichia;s__Escherichia albertii
UC	HRGMv2_0241	8.8162170920212e-05	2.67880489423803e-05	0.000406746820627077	0.761904761904762	0.000141056947234905	0	0.000347925361720837	0.6	0.639889839856477	0.346457205929696	1	5.28947763146931e-05	d__Bacteria;p__Bacteroidota;c__Bacteroidia;o__Bacteroidales;f__Bacteroidaceae;g__Bacteroides;s__Bacteroides faecis
CD	HRGMv2_1769	0	0	0	0	0.000305124703838782	0	0.000906142913684287	0.71875	8.99859120551128e-08	5.72743224374578e-08	1.84471119712981e-06	0.000305124703838782	d__Bacteria;p__Proteobacteria;c__Gammaproteobacteria;o__Enterobacterales;f__Enterobacteriaceae;g__Escherichia;s__Escherichia sp000208585
UC	HRGMv2_1768	0	0	5.44112132904672e-05	0.285714285714286	0.000334372444391643	0	0.0291896202643466	0.68	0.00115865263407411	0.0169080578686764	0.0158349193323462	0.000334372444391643	d__Bacteria;p__Proteobacteria;c__Gammaproteobacteria;o__Enterobacterales;f__Enterobacteriaceae;g__Escherichia;s__Escherichia coli_D
CD	HRGMv2_0221	0.000374738622165378	0	0.000889928392075202	0.571428571428571	0.00334953846423341	0	0.0191837450591554	0.625	0.0850290458139669	0.777704189343322	0.348619087837264	0.00297479984206803	d__Bacteria;p__Bacteroidota;c__Bacteroidia;o__Bacteroidales;f__Bacteroidaceae;g__Bacteroides;s__Bacteroides fragilis
UC	HRGMv2_0240	0.0017865122069575	0.000952542986521453	0.00514440875449474	0.952380952380952	0.00650362287955961	0	0.0153083774755697	0.64	0.680601019300794	0.0132157924211982	1	0.00471711067260211	d__Bacteria;p__Bacteroidota;c__Bacteroidia;o__Bacteroidales;f__Bacteroidaceae;g__Bacteroides;s__Bacteroides thetaiotaomicron
UC	HRGMv2_0221	0.000374738622165378	0	0.000889928392075202	0.571428571428571	0.00709852516173279	0	0.0175942385215467	0.56	0.0728104640152332	1	0.298522902462456	0.00672378653956741	d__Bacteria;p__Bacteroidota;c__Bacteroidia;o__Bacteroidales;f__Bacteroidaceae;g__Bacteroides;s__Bacteroides fragilis
CD	HRGMv2_1768	0	0	5.44112132904672e-05	0.285714285714286	0.00789019295358634	0.00127985974099303	0.0215182194684095	0.90625	8.10167244402749e-09	4.32444941078201e-06	3.32168570205127e-07	0.00789019295358634	d__Bacteria;p__Proteobacteria;c__Gammaproteobacteria;o__Enterobacterales;f__Enterobacteriaceae;g__Escherichia;s__Escherichia coli_D
